# Supplementary material for: Large surface deformation due to thermo-mechanical effects during cryopreservation by vitrification – mathematical model and experimental validation
Source: PLoS One. 2023 Mar 9;18(3):e0282613. doi: 10.1371/journal.pone.0282613 (PMC9997942; doi:10.1371/journal.pone.0282613)
Supplement: S1 File — (XLSX) [file pone.0282613.s001.xlsx]

## Sheet: FIG. 5(A)
Time, s	Axial Displacement, mm (us,exp)	±Uncertainty, mm	Time, s	Axial Displacement, mm (us,mod)	Time, s	Temperature, °C (T∞)
0	0	0.133923	0	-5.44321e-11	0	7.30207
100	-0.181305	0.137565	10	-0.00151467	1	7.30207
200	-0.498246	0.143998	20	-0.00362484	2	7.30207
300	-0.777124	0.149696	30	-0.00580239	3	7.30207
400	-1.19747	0.158314	40	-0.00949705	4	7.30207
500	-1.41692	0.162639	50	-0.0169084	5	7.30207
600	-1.9597	0.173518	60	-0.0280664	6	7.30207
700	-2.39778	0.182167	70	-0.0422405	7	7.30207
800	-3.12546	0.196982	80	-0.0587882	8	7.30207
900	-4.13088	0.217159	90	-0.0767502	9	7.30207
1000	-4.25535	0.219889	100	-0.0957353	10	7.30207
1100	-4.21595	0.219012	110	-0.116322	11	7.30207
			120	-0.138819	12	7.30207
			130	-0.162461	13	7.30207
			140	-0.186936	14	7.30207
			150	-0.212569	16	7.30207
			160	-0.2387	17	7.30207
			170	-0.265347	18	7.30207
			180	-0.292135	19	7.30207
			190	-0.319115	20	7.30207
			200	-0.346295	21	7.30207
			210	-0.373788	22	7.2901
			220	-0.401272	23	7.15223
			230	-0.428866	24	7.16167
			240	-0.456743	25	7.123
			250	-0.484815	26	6.95109
			260	-0.512887	27	6.94377
			270	-0.540919	28	6.86288
			280	-0.569023	29	6.6085
			290	-0.59731	30	6.53533
			300	-0.625533	32	6.35748
			310	-0.653731	33	6.01764
			320	-0.68206	34	5.87583
			330	-0.709965	35	5.64105
			340	-0.737441	36	5.19221
			350	-0.76511	37	4.99985
			360	-0.793786	38	4.69047
			370	-0.822981	39	4.25963
			380	-0.852764	40	4.09119
			390	-0.882757	41	3.84405
			400	-0.912763	42	3.402
			410	-0.943043	43	3.22632
			420	-0.973824	44	2.98608
			430	-1.00467	45	2.56017
			440	-1.03595	46	2.39281
			450	-1.06749	48	2.14947
			460	-1.09922	49	1.67056
			470	-1.13137	50	1.50201
			480	-1.16409	51	1.25909
			490	-1.19663	52	0.805953
			500	-1.2295	53	0.696603
			510	-1.26287	54	0.583542
			520	-1.29681	55	0.0886514
			530	-1.33092	56	-0.0235172
			540	-1.3657	57	-0.313959
			550	-1.40114	58	-0.840522
			560	-1.43691	59	-0.952626
			570	-1.47241	60	-1.13834
			580	-1.50795	61	-1.55394
			590	-1.54436	62	-1.62973
			600	-1.58174	64	-1.71276
			610	-1.61869	65	-2.05838
			620	-1.65577	66	-2.0931
			630	-1.69322	67	-2.16867
			640	-1.73151	68	-2.63937
			650	-1.77031	69	-2.72073
			660	-1.80934	70	-2.95088
			670	-1.8486	71	-3.488
			680	-1.8893	72	-3.56237
			690	-1.93002	73	-3.73713
			700	-1.97067	74	-4.16366
			710	-2.01131	75	-4.24793
			720	-2.05106	76	-4.2314
			730	-2.09061	77	-4.54366
			740	-2.13043	78	-4.3335
			750	-2.17481	80	-4.27366
			760	-2.23594	81	-4.7627
			770	-2.32016	82	-4.82049
			780	-2.46739	83	-5.02334
			790	-2.81053	84	-5.50375
			800	-2.96761	85	-5.61212
			810	-3.06442	86	-5.77989
			820	-3.14784	87	-6.21419
			830	-3.22782	88	-6.30447
			840	-3.30054	89	-6.3192
			850	-3.36493	90	-6.65883
			860	-3.41785	91	-6.5277
			870	-3.46285	92	-6.53298
			880	-3.50342	93	-6.96226
			890	-3.54123	94	-6.96188
			900	-3.57649	96	-7.10471
			910	-3.60797	97	-7.56173
			920	-3.634	98	-7.63325
			930	-3.65536	99	-7.75652
			940	-3.67296	100	-8.23467
			950	-3.68771	101	-8.28187
			960	-3.701	102	-8.36187
			970	-3.71198	103	-9.03007
			980	-3.72092	104	-9.11357
			990	-3.72928	105	-9.35958
			1000	-3.73713	106	-9.82002
			1010	-3.74396	107	-9.90157
			1020	-3.74996	108	-10.0269
			1030	-3.75371	109	-10.4385
			1040	-3.75724	110	-10.4874
			1050	-3.75932	112	-10.6498
			1060	-3.76143	113	-11.2347
			1070	-3.76428	114	-11.3007
			1080	-3.76702	115	-11.6076
			1090	-3.76945	116	-12.2659
			1100	-3.77217	117	-12.3748
					118	-12.5395
					119	-12.9606
					120	-13.0192
					121	-13.0535
					122	-13.4418
					123	-13.3118
					124	-13.1493
					125	-13.6081
					126	-13.51
					128	-13.7503
					129	-14.2901
					130	-14.3952
					131	-14.6201
					132	-15.0911
					133	-15.1148
					134	-15.1314
					135	-15.5848
					136	-15.3777
					137	-15.2828
					138	-15.745
					139	-15.7495
					140	-15.9811
					141	-16.5091
					142	-16.6163
					144	-16.8525
					145	-17.3883
					146	-17.3873
					147	-17.4113
					148	-17.9204
					149	-17.8109
					150	-17.8741
					151	-18.3023
					152	-18.2867
					153	-18.4502
					154	-18.9581
					155	-18.9866
					156	-19.1039
					157	-19.6092
					158	-19.6157
					160	-19.6417
					161	-20.1386
					162	-20.0977
					163	-20.2688
					164	-20.7767
					165	-20.7579
					166	-20.8233
					167	-21.2987
					168	-21.2666
					169	-21.3222
					170	-21.8186
					171	-21.7963
					172	-21.8653
					173	-22.2928
					174	-22.2543
					176	-22.3623
					177	-22.9742
					178	-22.9821
					179	-23.1391
					180	-23.6107
					181	-23.5774
					182	-23.5985
					183	-24.0785
					184	-23.9873
					185	-24.069
					186	-24.5032
					187	-24.488
					188	-24.5516
					189	-25.0593
					190	-25.017
					192	-25.1584
					193	-25.7418
					194	-25.8292
					195	-25.9722
					196	-26.4255
					197	-26.3581
					198	-26.2534
					199	-26.6638
					200	-26.5357
					201	-26.6747
					202	-27.361
					203	-27.4421
					204	-27.6254
					205	-28.1069
					206	-28.0866
					208	-28.1811
					209	-28.5988
					210	-28.5516
					211	-28.5218
					212	-29.0836
					213	-28.9923
					214	-29.0935
					215	-29.6434
					216	-29.6578
					217	-29.779
					218	-30.271
					219	-30.2915
					220	-30.4111
					221	-30.8811
					223	-30.7744
					224	-30.7171
					225	-31.2125
					226	-31.1022
					227	-31.1891
					228	-31.6455
					229	-31.6268
					230	-31.7938
					231	-32.3562
					232	-32.4276
					233	-32.4244
					234	-32.947
					235	-32.7999
					236	-32.7681
					237	-33.1875
					239	-33.1773
					240	-33.2768
					241	-33.8709
					242	-33.8567
					243	-34.039
					244	-34.6484
					245	-34.5954
					246	-34.5306
					247	-34.9215
					248	-34.846
					249	-34.9503
					250	-35.5803
					251	-35.5951
					252	-35.701
					253	-36.3218
					255	-36.3411
					256	-36.3163
					257	-36.721
					258	-36.6261
					259	-36.6918
					260	-37.2364
					261	-37.2404
					262	-37.2011
					263	-37.6902
					264	-37.574
					265	-37.6456
					266	-38.2631
					267	-38.3268
					268	-38.4343
					269	-38.9831
					271	-38.9196
					272	-38.8834
					273	-39.405
					274	-39.3452
					275	-39.254
					276	-39.7338
					277	-39.73
					278	-39.9175
					279	-40.5598
					280	-40.5835
					281	-40.561
					282	-41.0343
					283	-41.0081
					284	-41.0439
					285	-41.6716
					287	-41.5768
					288	-41.5544
					289	-42.0351
					290	-42.022
					291	-42.0348
					292	-42.6174
					293	-42.5769
					294	-42.6067
					295	-43.1581
					296	-43.1581
					297	-43.1554
					298	-43.7239
					299	-43.6383
					300	-43.6518
					301	-44.1656
					303	-44.1854
					304	-44.2573
					305	-44.7059
					306	-44.625
					307	-44.4733
					308	-45.0895
					309	-45.0232
					310	-45.1799
					311	-45.8716
					312	-45.932
					313	-45.8649
					314	-46.2903
					315	-46.1709
					316	-46.1188
					317	-46.7209
					319	-46.745
					320	-46.7095
					321	-47.2018
					322	-47.1
					323	-47.1076
					324	-47.742
					325	-47.747
					326	-47.89
					327	-48.4027
					328	-48.4066
					329	-48.255
					330	-48.736
					331	-48.5605
					332	-48.445
					333	-49.0165
					335	-49.067
					336	-49.2758
					337	-49.9327
					338	-49.9573
					339	-49.8493
					340	-50.2815
					341	-50.2519
					342	-50.2673
					343	-50.8587
					344	-50.8379
					345	-50.8325
					346	-51.3509
					347	-51.3014
					348	-51.3458
					349	-51.8867
					351	-51.8783
					352	-51.9488
					353	-52.5644
					354	-52.5534
					355	-52.4315
					356	-52.8855
					357	-52.7555
					358	-52.7479
					359	-53.3536
					360	-53.4055
					361	-53.4581
					362	-53.9753
					363	-53.9845
					364	-54.0447
					365	-54.6426
					367	-54.544
					368	-54.4561
					369	-54.9987
					370	-55.0424
					371	-55.1882
					372	-55.7549
					373	-55.694
					374	-55.5791
					375	-56.1164
					376	-56.1555
					377	-56.2242
					378	-56.7572
					379	-56.6834
					380	-56.5974
					381	-57.1089
					383	-57.1439
					384	-57.2179
					385	-57.7342
					386	-57.6188
					387	-57.4883
					388	-57.9839
					389	-58.0524
					390	-58.0278
					391	-58.559
					392	-58.4711
					393	-58.5658
					394	-59.093
					395	-59.1388
					396	-59.0617
					397	-59.3908
					399	-59.3114
					400	-59.2457
					401	-59.9226
					402	-60.0108
					403	-60.1587
					404	-60.7148
					405	-60.7018
					406	-60.6584
					407	-61.0225
					408	-61.015
					409	-60.9392
					410	-61.4033
					411	-61.4424
					412	-61.4617
					413	-62.0599
					415	-62.0373
					416	-62.131
					417	-62.6264
					418	-62.666
					419	-62.7587
					420	-63.2306
					421	-63.2788
					422	-63.1193
					423	-63.507
					424	-63.359
					425	-63.306
					426	-63.8609
					427	-63.9861
					428	-64.2141
					430	-64.8186
					431	-64.9499
					432	-64.9832
					433	-65.3158
					434	-65.2109
					435	-65.0049
					436	-65.4759
					437	-65.448
					438	-65.5343
					439	-66.0549
					440	-66.1672
					441	-66.2679
					442	-66.7248
					443	-66.7342
					444	-66.7121
					446	-67.1416
					447	-67.1673
					448	-67.1332
					449	-67.5836
					450	-67.5655
					451	-67.5256
					452	-67.9896
					453	-68.0414
					454	-68.1801
					455	-68.7554
					456	-68.9129
					457	-68.8764
					458	-69.1891
					459	-69.1012
					460	-69.0637
					462	-69.5419
					463	-69.5926
					464	-69.6539
					465	-70.1189
					466	-70.2115
					467	-70.305
					468	-70.7631
					469	-70.763
					470	-70.6679
					471	-71.0422
					472	-71.0647
					473	-71.0726
					474	-71.5595
					475	-71.6544
					476	-71.6778
					478	-72.134
					479	-72.1609
					480	-72.2671
					481	-72.7654
					482	-72.8226
					483	-72.7829
					484	-73.1909
					485	-73.2316
					486	-73.2566
					487	-73.6677
					488	-73.6596
					489	-73.6497
					490	-74.129
					491	-74.262
					492	-74.3362
					494	-74.8344
					495	-74.8915
					496	-74.8803
					497	-75.2353
					498	-75.2266
					499	-75.1961
					500	-75.6182
					501	-75.6439
					502	-75.6327
					503	-76.0952
					504	-76.2034
					505	-76.2599
					506	-76.7101
					507	-76.7566
					508	-76.7978
					510	-77.2336
					511	-77.2974
					512	-77.2559
					513	-77.7023
					514	-77.7898
					515	-77.8736
					516	-78.306
					517	-78.3303
					518	-78.323
					519	-78.703
					520	-78.7785
					521	-78.8562
					522	-79.4361
					523	-79.5736
					524	-79.5846
					526	-79.9729
					527	-80.0018
					528	-80.062
					529	-80.4912
					530	-80.5206
					531	-80.476
					532	-80.8299
					533	-80.8879
					534	-80.885
					535	-81.4376
					536	-81.475
					537	-81.5578
					538	-82.038
					539	-82.1639
					540	-82.1379
					542	-82.3995
					543	-82.3506
					544	-82.2786
					545	-82.8282
					546	-82.9643
					547	-83.0773
					548	-83.5354
					549	-83.5519
					550	-83.5997
					551	-84.0396
					552	-84.1536
					553	-84.1998
					554	-84.5056
					555	-84.5184
					556	-84.3927
					558	-84.9518
					559	-85.0256
					560	-85.094
					561	-85.4799
					562	-85.635
					563	-85.767
					564	-86.1798
					565	-86.1758
					566	-85.9866
					567	-86.4114
					568	-86.4442
					569	-86.5616
					570	-87.0073
					571	-87.0429
					572	-86.9777
					574	-87.3618
					575	-87.458
					576	-87.6245
					577	-88.1581
					578	-88.2536
					579	-88.1099
					580	-88.5263
					581	-88.5601
					582	-88.6749
					583	-89.0752
					584	-89.1646
					585	-89.2335
					586	-89.7021
					587	-89.8273
					588	-89.7365
					590	-90.2273
					591	-90.2401
					592	-90.317
					593	-90.8061
					594	-90.9747
					595	-91.0282
					596	-91.3989
					597	-91.4092
					598	-91.2365
					599	-91.5701
					600	-91.6042
					601	-91.5954
					602	-92.1537
					603	-92.2639
					604	-92.3959
					606	-92.795
					607	-92.8486
					608	-92.7388
					609	-93.0785
					610	-93.1513
					611	-93.0766
					612	-93.5084
					613	-93.5461
					614	-93.6002
					615	-94.1261
					616	-94.2623
					617	-94.3725
					618	-94.757
					619	-94.9047
					620	-94.8355
					622	-95.1403
					623	-95.126
					624	-94.9967
					625	-95.4996
					626	-95.5897
					627	-95.7
					628	-96.2302
					629	-96.4572
					630	-96.5523
					631	-96.9226
					632	-96.9509
					633	-96.7948
					634	-97.2399
					635	-97.2689
					636	-97.2781
					638	-97.7885
					639	-97.906
					640	-98.0464
					641	-98.4617
					642	-98.6558
					643	-98.7154
					644	-99.1395
					645	-99.1662
					646	-99.0221
					647	-99.4938
					648	-99.5919
					649	-99.5425
					650	-99.8703
					651	-99.9017
					653	-100.046
					654	-100.545
					655	-100.739
					656	-100.639
					657	-101.009
					658	-101.005
					659	-100.985
					660	-101.454
					661	-101.542
					662	-101.643
					663	-102.022
					664	-102.134
					665	-102.11
					666	-102.52
					667	-102.615
					669	-102.524
					670	-102.946
					671	-103.097
					672	-103.259
					673	-103.721
					674	-103.75
					675	-103.667
					676	-104.056
					677	-104.216
					678	-104.265
					679	-104.712
					680	-104.74
					681	-104.656
					682	-105.106
					683	-105.199
					685	-105.278
					686	-105.704
					687	-105.847
					688	-105.914
					689	-106.36
					690	-106.452
					691	-106.403
					692	-106.759
					693	-106.744
					694	-106.754
					695	-107.197
					696	-107.37
					697	-107.427
					698	-107.875
					699	-107.953
					701	-107.886
					702	-108.161
					703	-108.179
					704	-108.092
					705	-108.489
					706	-108.594
					707	-108.64
					708	-109.172
					709	-109.258
					710	-109.312
					711	-109.679
					712	-109.727
					713	-109.636
					714	-109.835
					715	-109.79
					717	-109.665
					718	-110.241
					719	-110.427
					720	-110.65
					721	-111.123
					722	-111.221
					723	-111.215
					724	-111.471
					725	-111.474
					726	-111.269
					727	-111.4
					728	-111.418
					730	-111.322
					731	-111.666
					733	-112.047
					734	-112.287
					735	-112.461
					736	-112.616
					737	-112.842
					738	-113.059
					739	-113.152
					740	-112.846
					741	-112.795
					743	-112.58
					744	-112.734
					745	-113.342
					746	-113.936
					747	-114.088
					749	-114.323
					750	-114.656
					751	-114.783
					752	-114.956
					753	-115.045
					754	-114.916
					759	-114.595
					760	-114.606
					761	-114.912
					762	-115.214
					763	-115.238
					765	-115.427
					766	-115.778
					767	-115.927
					768	-116.102
					769	-116.339
					774	-116.367
					775	-116.382
					776	-116.151
					777	-116.334
					778	-116.656
					779	-116.796
					781	-117.058
					782	-117.375
					783	-117.522
					784	-117.697
					790	-118.192
					791	-118.43
					792	-118.477
					793	-118.57
					794	-118.984
					795	-119.228
					797	-119.313
					798	-119.598
					799	-119.885
					804	-120.117
					805	-120.291
					806	-120.313
					807	-120.707
					808	-120.915
					809	-121.069
					810	-121.378
					811	-121.591
					813	-121.67
					814	-121.991
					815	-122.527
					819	-122.802
					820	-123.16
					821	-123.457
					822	-123.733
					823	-123.93
					824	-124.176
					825	-124.438
					826	-124.728
					827	-124.945
					834	-125.047
					835	-125.24
					836	-125.446
					837	-125.405
					838	-125.539
					839	-125.726
					840	-125.742
					841	-125.819
					842	-126.051
					849	-126.114
					850	-125.977
					851	-125.8
					852	-125.619
					853	-125.622
					854	-125.645
					855	-125.636
					856	-125.634
					857	-125.609
					865	-125.61
					866	-125.646
					867	-125.735
					868	-125.654
					869	-125.526
					870	-125.587
					871	-125.655
					872	-125.567
					873	-125.567
					874	-125.644
					881	-125.595
					882	-125.586
					883	-125.656
					884	-125.69
					885	-125.577
					886	-125.613
					887	-125.654
					888	-125.588
					889	-125.594
					890	-125.65
					892	-125.52
					897	-125.508
					898	-125.552
					899	-125.589
					900	-125.669
					901	-125.619
					902	-125.557
					903	-125.649
					904	-125.664
					905	-125.618
					906	-125.635
					908	-125.577
					913	-125.521
					914	-125.61
					915	-125.747
					916	-125.83
					917	-125.756
					918	-125.782
					919	-125.847
					920	-125.818
					921	-125.859
					922	-125.878
					924	-125.757
					925	-125.656
					926	-125.753
					932	-125.863
					933	-125.895
					934	-125.822
					935	-125.873
					936	-125.856
					937	-125.821
					938	-125.899
					940	-125.896
					941	-125.749
					942	-125.774
					947	-125.74
					948	-125.885
					949	-125.876
					950	-125.828
					951	-125.895
					952	-125.889
					953	-125.866
					954	-125.954
					956	-125.964
					957	-125.806
					958	-125.819
					964	-125.829
					965	-125.851
					966	-125.823
					967	-125.917
					968	-125.916
					969	-125.865
					970	-125.898
					972	-125.902
					973	-125.768
					974	-125.778
					978	-125.674
					979	-125.828
					980	-125.958
					981	-125.926
					982	-125.971
					983	-126.013
					984	-125.954
					985	-125.979
					986	-126.034
					988	-125.94
					989	-125.885
					990	-125.971
					994	-126.022
					995	-126.088
					996	-126.224
					997	-126.252
					998	-126.25
					999	-126.298
					1000	-126.301
					1001	-126.24
					1002	-126.246
					1004	-126.073
					1005	-125.918
					1006	-125.995
					1010	-126.004
					1011	-126.098
					1012	-126.226
					1013	-126.236
					1014	-126.222
					1015	-126.257
					1016	-126.258
					1017	-126.15
					1018	-126.129
					1020	-125.986
					1021	-125.843
					1022	-125.858
					1027	-125.833
					1028	-125.952
					1029	-126.006
					1030	-126.045
					1031	-126.074
					1032	-126.078
					1033	-126.089
					1034	-126.024
					1036	-125.959
					1037	-125.791
					1038	-125.714
					1043	-125.716
					1044	-125.835
					1045	-125.854
					1046	-125.911
					1047	-125.946
					1048	-125.888
					1049	-125.893
					1050	-125.938
					1052	-125.898
					1053	-125.886
					1054	-125.792
					1057	-125.788
					1058	-125.886
					1059	-125.941
					1060	-126.051
					1061	-126.081
					1062	-126.073
					1063	-126.134
					1064	-126.158
					1065	-126.121
					1067	-126.119
					1068	-125.96
					1070	-125.949
					1073	-126.042
					1074	-126.11
					1075	-126.223
					1076	-126.305
					1077	-126.278
					1078	-126.29
					1079	-126.345
					1080	-126.282
					1081	-126.249
					1083	-126.137
					1084	-126.012
					1085	-125.895
					1086	-126.006
					1089	-126.066
					1090	-126.152
					1091	-126.255
					1092	-126.367
					1093	-126.381
					1094	-126.414
					1095	-126.418
					1096	-126.287
					1097	-126.185
					1099	-126.113
					1100	-126.019

## Sheet: FIG. 5(B)
Time, s	Axial Displacement, mm (us,exp)	±Uncertainty, mm	Time, s	Axial Displacement, mm (us,mod)	Time, s	Temperature, °C (T∞)
0	0	0.119336	0	9.56833e-12	0	8.96925
100	-0.297266	0.125251	10	0.000268527	1	8.96925
200	-0.7776	0.134975	20	0.00057242	2	8.96925
300	-1.37753	0.147056	30	-0.0011863	3	8.96925
400	-1.85275	0.156481	40	-0.00831103	4	8.96925
500	-2.69527	0.173402	50	-0.0222774	5	8.96925
600	-4.8571	0.217105	60	-0.0404906	6	8.96925
700	-5.34645	0.227023	70	-0.0626614	7	8.96925
800	-5.4245	0.228559	80	-0.0867135	8	8.96925
900	-5.40818	0.228173	90	-0.113316	9	8.96925
1000	-5.40818	0.228173	100	-0.14241	10	8.96925
			110	-0.172789	11	8.96925
			120	-0.20539	12	8.96925
			130	-0.239693	13	8.96925
			140	-0.275312	14	8.96925
			150	-0.312181	16	8.96925
			160	-0.349965	17	8.90424
			170	-0.388857	18	8.81006
			180	-0.428239	19	8.61008
			190	-0.467787	20	8.45355
			200	-0.507262	21	8.19655
			210	-0.547161	22	7.77861
			220	-0.587042	23	7.44894
			230	-0.627051	24	7.09882
			240	-0.667762	25	6.68878
			250	-0.708899	26	6.34603
			260	-0.7503	27	5.99544
			270	-0.792404	28	5.58264
			280	-0.835502	29	5.18985
			290	-0.879955	30	4.84701
			300	-0.92566	32	4.41469
			310	-0.972846	33	3.89348
			320	-1.02113	35	3.25755
			330	-1.07072	36	2.43269
			340	-1.1215	37	1.53777
			350	-1.17319	38	0.816404
			360	-1.22623	39	0.427488
			370	-1.28051	40	-0.0103614
			380	-1.33653	41	-0.404449
			390	-1.39341	42	-0.66075
			400	-1.45078	43	-0.978637
			410	-1.51015	44	-1.35616
			420	-1.57051	45	-1.62077
			430	-1.6317	46	-1.87658
			440	-1.69373	48	-2.22807
			450	-1.75528	49	-2.46425
			460	-1.8135	50	-2.5852
			470	-1.87026	51	-2.9151
			480	-1.92862	52	-3.27489
			490	-1.98852	53	-3.59467
			500	-2.04949	54	-4.06089
			510	-2.11369	55	-4.50782
			520	-2.18531	56	-4.82096
			530	-2.27769	57	-5.16652
			540	-2.4121	58	-5.57755
			550	-2.64134	59	-5.88494
			560	-3.38167	60	-6.17069
			570	-4.1562	61	-6.49979
			580	-4.30849	62	-6.77976
			590	-4.40117	64	-7.03543
			600	-4.47084	65	-7.37658
			610	-4.5261	66	-7.71933
			620	-4.57277	68	-8.19915
			630	-4.61374	69	-8.37148
			640	-4.65138	70	-8.54144
			650	-4.68776	71	-8.5454
			660	-4.72074	72	-8.53414
			670	-4.74613	73	-8.75335
			680	-4.76625	74	-8.95906
			690	-4.78275	75	-9.07277
			700	-4.79628	76	-9.3386
			710	-4.80748	77	-9.62119
			720	-4.81784	78	-9.83381
			730	-4.82594	80	-10.3121
			740	-4.83241	81	-11.2386
			750	-4.83884	82	-11.879
			760	-4.84376	83	-12.77
			770	-4.84804	84	-13.1043
			780	-4.85159	85	-13.143
			790	-4.8547	86	-13.1578
			800	-4.85712	87	-13.2869
			810	-4.85956	88	-13.5012
			820	-4.8614	89	-13.6605
			830	-4.86345	90	-13.857
			840	-4.86489	91	-14.1199
			850	-4.86648	92	-14.3258
			860	-4.86784	93	-14.7938
			870	-4.86866	94	-15.5313
			880	-4.86931	97	-16.1496
			890	-4.86969	98	-16.3026
			900	-4.87014	99	-16.5222
			910	-4.87072	100	-16.4728
			920	-4.87127	101	-16.3654
			930	-4.87089	102	-16.444
			940	-4.87142	103	-16.6654
			950	-4.87173	104	-16.8212
			960	-4.87224	105	-17.0001
			970	-4.87241	106	-17.3173
			980	-4.87209	107	-17.8919
			990	-4.87227	108	-18.4109
			1000	-4.87234	109	-19.4702
					110	-20.1595
					112	-20.4252
					113	-20.5965
					114	-20.6202
					115	-20.6029
					116	-20.7183
					117	-20.9604
					118	-21.1714
					119	-21.3613
					120	-21.7927
					121	-22.2372
					122	-22.9939
					123	-23.7913
					124	-24.3532
					125	-24.3879
					126	-24.3344
					128	-24.2679
					129	-24.3287
					130	-24.5084
					131	-24.7205
					132	-24.884
					133	-25.1342
					134	-25.5095
					135	-26.0197
					136	-26.8381
					137	-27.4648
					138	-27.8545
					139	-27.8085
					140	-27.8333
					141	-27.7997
					142	-27.9029
					144	-28.1119
					145	-28.2118
					146	-28.369
					147	-28.718
					148	-29.0928
					149	-29.8298
					150	-30.6279
					151	-31.3007
					152	-31.4853
					153	-31.6823
					154	-31.5633
					155	-31.565
					156	-31.7226
					157	-31.8562
					158	-32.0379
					160	-32.3284
					161	-32.5942
					162	-33.2686
					163	-34.1755
					164	-34.8319
					165	-35.2397
					166	-35.4452
					167	-35.3441
					168	-35.2414
					169	-35.3454
					170	-35.4176
					171	-35.516
					172	-35.8075
					173	-36.0857
					174	-36.7562
					176	-37.6827
					177	-38.3961
					178	-38.6828
					179	-38.5917
					180	-38.5123
					181	-38.2493
					182	-38.2047
					183	-38.2744
					184	-38.4927
					185	-39.0722
					186	-39.5857
					187	-40.1712
					188	-40.7393
					189	-41.2164
					190	-41.2501
					192	-41.1498
					193	-41.1659
					194	-41.1903
					195	-41.5252
					196	-41.955
					197	-42.3951
					198	-42.8409
					199	-43.249
					200	-43.4124
					201	-43.4896
					202	-43.7926
					203	-43.917
					204	-44.1452
					205	-44.4604
					206	-44.7564
					208	-45.0456
					209	-45.4332
					210	-45.6646
					211	-45.846
					212	-46.1481
					213	-46.2755
					214	-46.4522
					215	-46.7734
					216	-47.054
					217	-47.3529
					218	-47.6749
					219	-47.8932
					220	-48.128
					221	-48.497
					223	-48.6837
					224	-48.8931
					225	-49.264
					226	-49.5333
					227	-49.7888
					228	-50.0708
					229	-50.2901
					230	-50.5387
					231	-50.9302
					232	-51.2364
					233	-51.427
					234	-51.735
					235	-52.0051
					236	-52.2626
					237	-52.6474
					239	-53.0003
					240	-53.2619
					241	-53.4746
					242	-53.7645
					243	-53.9598
					244	-54.3087
					245	-54.721
					246	-55.0227
					247	-55.3285
					248	-55.6753
					249	-55.9147
					250	-56.1802
					251	-56.48
					252	-56.5691
					253	-56.7197
					255	-57.0246
					256	-57.2821
					257	-57.6924
					258	-58.1148
					259	-58.4026
					260	-58.6579
					261	-58.9701
					262	-59.1125
					263	-59.3149
					264	-59.6906
					265	-59.9409
					266	-60.1411
					267	-60.4769
					268	-60.6964
					269	-60.8701
					271	-61.1679
					272	-61.3146
					273	-61.4392
					274	-61.7667
					275	-61.9877
					276	-62.1656
					277	-62.4212
					278	-62.6005
					279	-62.7173
					280	-63.0091
					281	-63.2404
					282	-63.4405
					283	-63.7574
					284	-64.0104
					285	-64.2978
					287	-64.6005
					288	-64.8725
					289	-65.0882
					290	-65.3759
					291	-65.6474
					292	-65.8542
					293	-66.2153
					294	-66.5891
					295	-66.9255
					296	-67.1343
					297	-67.3464
					298	-67.5069
					299	-67.7629
					300	-68.1515
					301	-68.4096
					303	-68.7604
					304	-69.1216
					305	-69.3012
					306	-69.4114
					307	-69.6832
					308	-69.8633
					309	-70.0648
					310	-70.4458
					311	-70.6594
					312	-70.9535
					313	-71.317
					314	-71.627
					315	-71.8957
					316	-72.1495
					317	-72.2418
					319	-72.3421
					320	-72.6399
					321	-72.9557
					322	-73.316
					323	-73.6021
					324	-73.8392
					325	-74.1815
					326	-74.4609
					327	-74.763
					328	-75.0561
					329	-75.3131
					330	-75.5088
					331	-75.7018
					332	-75.9089
					333	-76.1902
					335	-76.4485
					336	-76.6431
					337	-76.8208
					338	-77.1242
					339	-77.4738
					340	-77.8615
					341	-78.007
					342	-78.1179
					343	-78.1988
					344	-78.4235
					345	-78.7429
					346	-79.0917
					347	-79.4128
					348	-79.7597
					349	-80.0206
					351	-80.2966
					352	-80.5531
					353	-80.8329
					354	-81.0586
					355	-81.2762
					356	-81.4624
					357	-81.7658
					358	-82.1312
					359	-82.5332
					360	-82.7762
					361	-82.9614
					362	-83.1281
					363	-83.3024
					364	-83.5499
					365	-83.828
					367	-84.1709
					368	-84.5584
					369	-84.9254
					370	-85.2238
					371	-85.4706
					372	-85.7295
					373	-85.9781
					374	-86.2298
					375	-86.4755
					376	-86.697
					377	-87.0094
					378	-87.3228
					379	-87.6843
					380	-87.9887
					381	-88.3032
					383	-88.487
					384	-88.6275
					385	-88.7555
					386	-88.9826
					387	-89.2639
					388	-89.5545
					389	-89.8514
					390	-90.0853
					391	-90.329
					392	-90.6006
					393	-90.7963
					394	-90.9783
					395	-91.2042
					396	-91.4698
					397	-91.737
					399	-92.0091
					400	-92.2815
					401	-92.592
					402	-92.873
					403	-93.1342
					404	-93.3464
					405	-93.5895
					406	-93.8712
					407	-94.1407
					408	-94.4504
					409	-94.7726
					410	-95.0969
					411	-95.3602
					412	-95.5718
					413	-95.815
					415	-96.0723
					416	-96.4063
					417	-96.7035
					418	-96.941
					419	-97.1681
					420	-97.4459
					421	-97.7572
					422	-98.0185
					423	-98.2374
					424	-98.3796
					425	-98.5644
					426	-98.7671
					427	-99.1444
					428	-99.4869
					430	-99.8188
					431	-100.098
					432	-100.196
					433	-100.244
					434	-100.333
					435	-100.575
					436	-100.83
					437	-101.171
					438	-101.517
					439	-101.887
					440	-102.282
					441	-102.557
					442	-102.796
					443	-102.858
					444	-103.002
					446	-103.15
					447	-103.447
					448	-103.801
					449	-104.215
					450	-104.536
					451	-104.679
					452	-104.794
					453	-104.711
					454	-104.641
					455	-104.613
					456	-104.632
					457	-104.78
					458	-104.991
					459	-105.245
					460	-105.42
					462	-105.58
					463	-105.627
					464	-105.703
					465	-105.809
					466	-106.016
					467	-106.256
					468	-106.516
					469	-106.803
					470	-107.133
					471	-107.456
					472	-107.846
					473	-108.134
					474	-108.403
					475	-108.561
					476	-108.699
					478	-108.843
					479	-109.08
					480	-109.41
					481	-109.752
					482	-110.036
					483	-110.292
					484	-110.52
					485	-110.766
					486	-110.994
					487	-111.231
					488	-111.332
					489	-111.48
					490	-111.644
					491	-111.866
					492	-112.217
					494	-112.559
					495	-112.953
					496	-113.252
					497	-113.511
					498	-113.636
					499	-113.783
					500	-113.938
					501	-114.15
					502	-114.474
					503	-114.765
					504	-115.129
					505	-115.493
					506	-115.847
					507	-116.23
					508	-116.45
					510	-116.633
					511	-116.629
					512	-116.753
					513	-116.894
					514	-117.278
					515	-117.74
					516	-118.203
					517	-118.607
					518	-118.814
					519	-118.989
					520	-119.061
					521	-119.215
					522	-119.34
					523	-119.541
					524	-119.954
					526	-120.372
					527	-120.87
					528	-121.207
					529	-121.49
					530	-121.574
					531	-121.622
					532	-121.689
					533	-121.792
					534	-122.08
					535	-122.427
					536	-122.884
					537	-123.249
					538	-123.598
					539	-123.792
					540	-123.882
					542	-124.026
					543	-124.149
					544	-124.335
					545	-124.551
					546	-124.888
					547	-125.274
					548	-125.652
					549	-126
					550	-126.28
					551	-126.488
					552	-126.614
					553	-126.778
					554	-126.978
					555	-127.24
					556	-127.365
					558	-127.444
					559	-127.377
					560	-127.286
					561	-127.194
					562	-127.043
					563	-126.939
					564	-126.939
					565	-127.049
					566	-127.038
					567	-127.077
					568	-126.981
					569	-126.823
					570	-126.638
					571	-126.332
					572	-126.156
					574	-126.058
					575	-126.238
					576	-126.453
					577	-126.781
					578	-127.007
					579	-127.032
					580	-126.945
					581	-126.584
					582	-126.315
					583	-126.072
					584	-125.978
					585	-126.005
					586	-126.152
					587	-126.438
					588	-126.645
					590	-126.842
					591	-126.733
					592	-126.597
					593	-126.339
					594	-126.1
					595	-125.987
					596	-125.968
					597	-126.111
					598	-126.274
					599	-126.536
					600	-126.713
					601	-126.752
					602	-126.684
					603	-126.415
					604	-126.221
					606	-126.023
					607	-125.97
					608	-125.989
					609	-126.127
					610	-126.377
					611	-126.556
					612	-126.732
					613	-126.695
					614	-126.609
					615	-126.412
					616	-126.207
					617	-126.093
					618	-125.999
					619	-126.032
					620	-126.135
					622	-126.345
					623	-126.62
					624	-126.782
					625	-126.841
					626	-126.699
					627	-126.566
					628	-126.376
					629	-126.249
					630	-126.175
					631	-126.111
					632	-126.052
					633	-126.051
					634	-126.148
					635	-126.413
					636	-126.589
					638	-126.711
					639	-126.618
					640	-126.519
					641	-126.404
					642	-126.338
					643	-126.302
					644	-126.275
					645	-126.267
					646	-126.265
					647	-126.259
					648	-126.321
					649	-126.407
					650	-126.531
					651	-126.552
					653	-126.536
					654	-126.464
					655	-126.369
					656	-126.295
					657	-126.248
					658	-126.2
					659	-126.165
					660	-126.14
					661	-126.119
					662	-126.102
					663	-126.1
					664	-126.209
					665	-126.289
					666	-126.384
					667	-126.38
					669	-126.362
					670	-126.283
					671	-126.252
					672	-126.229
					673	-126.21
					674	-126.22
					675	-126.246
					676	-126.266
					677	-126.276
					678	-126.281
					679	-126.307
					680	-126.323
					681	-126.329
					682	-126.324
					683	-126.29
					685	-126.251
					686	-126.224
					687	-126.196
					688	-126.191
					689	-126.209
					690	-126.211
					691	-126.197
					692	-126.189
					693	-126.175
					694	-126.175
					695	-126.199
					696	-126.204
					697	-126.198
					698	-126.206
					699	-126.165
					701	-126.135
					702	-126.118
					703	-126.133
					704	-126.138
					705	-126.12
					706	-126.107
					707	-126.102
					708	-126.103
					709	-126.11
					710	-126.149
					711	-126.248
					712	-126.359
					713	-126.407
					714	-126.382
					715	-126.315
					717	-126.266
					718	-126.23
					719	-126.187
					720	-126.165
					721	-126.159
					722	-126.171
					723	-126.18
					724	-126.175
					725	-126.171
					726	-126.159
					727	-126.162
					728	-126.192
					729	-126.214
					730	-126.195
					731	-126.16
					733	-126.123
					734	-126.106
					735	-126.1
					736	-126.109
					737	-126.118
					738	-126.1
					739	-126.086
					740	-126.081
					741	-126.204
					742	-126.332
					743	-126.464
					744	-126.463
					745	-126.431
					746	-126.328
					747	-126.261
					749	-126.219
					750	-126.183
					751	-126.171
					752	-126.159
					753	-126.148
					754	-126.157
					755	-126.164
					756	-126.184
					757	-126.205
					758	-126.238
					759	-126.279
					760	-126.261
					761	-126.249
					762	-126.238
					763	-126.234
					765	-126.23
					766	-126.215
					767	-126.194
					768	-126.185
					769	-126.182
					770	-126.166
					771	-126.147
					772	-126.146
					773	-126.19
					774	-126.2
					775	-126.216
					776	-126.217
					777	-126.216
					778	-126.214
					779	-126.205
					781	-126.203
					782	-126.205
					783	-126.199
					784	-126.189
					785	-126.183
					786	-126.187
					787	-126.215
					788	-126.259
					789	-126.266
					790	-126.277
					791	-126.248
					792	-126.198
					793	-126.155
					794	-126.129
					795	-126.111
					797	-126.098
					798	-126.092
					799	-126.09
					800	-126.099
					801	-126.094
					802	-126.137
					803	-126.192
					804	-126.308
					805	-126.404
					806	-126.455
					807	-126.401
					808	-126.3
					809	-126.229
					810	-126.182
					811	-126.145
					813	-126.138
					814	-126.134
					815	-126.126
					816	-126.137
					817	-126.183
					818	-126.313
					819	-126.42
					820	-126.52
					821	-126.468
					822	-126.383
					823	-126.28
					824	-126.228
					825	-126.196
					826	-126.163
					827	-126.153
					829	-126.146
					830	-126.127
					831	-126.115
					832	-126.128
					833	-126.199
					834	-126.286
					835	-126.36
					836	-126.359
					837	-126.325
					838	-126.296
					839	-126.276
					840	-126.272
					841	-126.286
					842	-126.304
					843	-126.31
					845	-126.31
					846	-126.312
					847	-126.31
					848	-126.304
					849	-126.281
					850	-126.275
					851	-126.255
					852	-126.268
					853	-126.284
					854	-126.306
					855	-126.337
					856	-126.335
					857	-126.327
					858	-126.326
					860	-126.337
					861	-126.342
					862	-126.353
					863	-126.361
					864	-126.335
					865	-126.227
					866	-126.042
					867	-125.946
					868	-125.908
					869	-126.012
					870	-126.116
					871	-126.189
					872	-126.259
					873	-126.294
					874	-126.305
					876	-126.296
					877	-126.293
					878	-126.301
					879	-126.328
					880	-126.348
					881	-126.369
					882	-126.297
					883	-126.196
					884	-126.068
					885	-126.011
					886	-125.998
					887	-126.058
					888	-126.098
					889	-126.136
					890	-126.188
					892	-126.214
					893	-126.238
					894	-126.26
					895	-126.242
					896	-126.234
					897	-126.23
					898	-126.241
					899	-126.253
					900	-126.24
					901	-126.22
					902	-126.211
					903	-126.231
					904	-126.254
					905	-126.271
					906	-126.272
					908	-126.282
					909	-126.286
					910	-126.29
					911	-126.307
					912	-126.323
					913	-126.342
					914	-126.339
					915	-126.301
					916	-126.209
					917	-126.107
					918	-126.044
					919	-126.008
					920	-126.033
					921	-126.068
					922	-126.094
					924	-126.112
					925	-126.119
					926	-126.11
					927	-126.1
					928	-126.094
					929	-126.095
					930	-126.109
					931	-126.159
					932	-126.272
					933	-126.364
					934	-126.398
					935	-126.384
					936	-126.32
					937	-126.279
					938	-126.264
					940	-126.249
					941	-126.238
					942	-126.238
					943	-126.242
					944	-126.238
					945	-126.219
					946	-126.208
					947	-126.202
					948	-126.192
					949	-126.194
					950	-126.211
					951	-126.246
					952	-126.294
					953	-126.312
					954	-126.319
					956	-126.319
					957	-126.322
					958	-126.331
					959	-126.335
					960	-126.344
					961	-126.36
					962	-126.368
					963	-126.333
					964	-126.24
					965	-126.132
					966	-126.048
					967	-126.002
					968	-126.023
					969	-126.051
					970	-126.073
					972	-126.119
					973	-126.151
					974	-126.162
					975	-126.178
					976	-126.187
					977	-126.192
					978	-126.186
					979	-126.188
					980	-126.206
					981	-126.214
					982	-126.229
					983	-126.234
					984	-126.232
					985	-126.244
					986	-126.244
					988	-126.229
					989	-126.222
					990	-126.227
					991	-126.218
					992	-126.214
					993	-126.216
					994	-126.218
					995	-126.218
					996	-126.205
					997	-126.162
					998	-126.143
					999	-126.137
					1000	-126.167

## Sheet: FIG. 5(C)
Time, s	Axial Displacement, mm (us,exp)	±Uncertainty, mm	Time, s	Axial Displacement, mm (us,mod)	Time, s	Temperature, °C (T∞)
0	0	0.124491	0	-1.41044e-12	0	8.68334
100	-0.124356	0.126958	10	-4.35732e-05	1	8.68334
200	-1.06511	0.145406	20	-0.000373098	2	8.68334
300	-1.95961	0.163661	30	-0.00501886	3	8.68334
400	-2.59409	0.176179	40	-0.0208534	4	8.68334
500	-5.01914	0.225376	50	-0.0429578	5	8.68334
600	-5.73871	0.239776	60	-0.069863	6	8.68334
700	-5.92717	0.243194	70	-0.100263	7	8.68334
800	-5.90839	0.243085	80	-0.134033	8	8.68334
900	-5.95209	0.244248	90	-0.17092	9	8.68334
			100	-0.210989	10	8.68334
			110	-0.252856	11	8.68334
			120	-0.296196	12	8.66863
			130	-0.340955	13	8.62521
			140	-0.387202	14	8.55063
			150	-0.434837	16	8.38963
			160	-0.483519	17	8.177
			170	-0.532952	18	7.98366
			180	-0.583447	19	7.60017
			190	-0.634368	20	7.00567
			200	-0.68556	21	6.50945
			210	-0.737173	22	5.83366
			220	-0.789413	23	5.1386
			230	-0.843341	24	4.87848
			240	-0.901837	25	4.2457
			250	-0.962405	26	3.5535
			260	-1.02429	27	3.04002
			270	-1.08952	28	2.28852
			280	-1.15783	29	0.752501
			290	-1.2296	30	-0.33736
			300	-1.30371	32	-1.65448
			310	-1.37872	33	-2.85659
			320	-1.4573	34	-3.61713
			330	-1.53654	35	-4.27928
			340	-1.61894	36	-4.96816
			350	-1.70361	37	-5.34721
			360	-1.79122	38	-5.73394
			370	-1.87857	39	-6.26003
			380	-1.96159	40	-6.27901
			390	-2.04458	41	-5.65837
			400	-2.1324	42	-5.4329
			410	-2.23265	43	-4.64752
			420	-2.36293	44	-4.64458
			430	-2.53866	45	-5.59836
			440	-2.78129	46	-6.20639
			450	-3.32928	48	-7.13014
			460	-4.30186	49	-8.13094
			470	-4.46215	50	-8.72716
			480	-4.55614	51	-9.31587
			490	-4.62517	52	-10.085
			500	-4.67726	53	-10.537
			510	-4.71921	54	-10.9172
			520	-4.75474	55	-11.4856
			530	-4.78549	56	-11.3803
			540	-4.81417	57	-10.637
			550	-4.84092	58	-11.0284
			560	-4.86568	59	-10.9104
			570	-4.88769	60	-11.2767
			580	-4.90475	61	-12.3117
			590	-4.91825	62	-12.8823
			600	-4.93047	64	-13.4518
			610	-4.94064	65	-14.1721
			620	-4.94976	66	-14.6499
			630	-4.95691	67	-14.9862
			640	-4.9643	68	-15.5401
			650	-4.96942	69	-16.0011
			660	-4.97469	70	-15.7668
			670	-4.97899	71	-16.3674
			680	-4.9826	72	-16.549
			690	-4.98606	73	-16.5051
			700	-4.98786	74	-17.2219
			710	-4.99	75	-17.5578
			720	-4.99234	76	-17.9241
			730	-4.99448	77	-18.5291
			740	-4.99627	78	-19.0144
			750	-4.99675	80	-19.2915
			760	-4.99818	81	-19.9365
			770	-4.99961	82	-20.529
			780	-5.00015	83	-20.5108
			790	-5.00092	84	-21.0958
			800	-5.0016	85	-21.53
			810	-5.00217	86	-21.5768
			820	-5.00239	87	-22.0378
			830	-5.00316	88	-22.3716
			840	-5.00419	89	-22.5303
			850	-5.00464	90	-23.0423
			860	-5.00497	91	-23.6741
			870	-5.00534	92	-23.9201
			880	-5.00625	93	-24.7165
			890	-5.00737	94	-25.5339
			900	-5.00816	96	-25.6615
					97	-25.9174
					98	-26.0393
					99	-26.0514
					100	-26.4874
					101	-26.9797
					102	-27.2369
					103	-28.0061
					104	-28.6977
					105	-28.7184
					106	-28.9831
					107	-29.2084
					108	-29.2929
					109	-29.7462
					110	-30.1211
					112	-30.1855
					113	-30.7888
					114	-31.4638
					115	-31.508
					116	-32.2028
					117	-32.7565
					118	-32.9973
					119	-33.5153
					120	-33.8169
					121	-33.7655
					122	-34.1473
					123	-34.7501
					124	-34.8576
					125	-35.4624
					126	-36.0095
					128	-35.9338
					129	-36.2306
					130	-36.3474
					131	-36.2495
					132	-36.7178
					133	-37.3644
					134	-37.683
					135	-38.4662
					136	-39.2195
					137	-39.3486
					138	-39.7114
					139	-39.915
					140	-39.8775
					141	-40.5327
					142	-41.3114
					144	-41.7212
					145	-42.5706
					146	-43.233
					147	-43.1414
					148	-43.2824
					149	-43.4182
					150	-43.4295
					151	-44.1116
					152	-44.7442
					153	-44.8546
					154	-45.2643
					155	-45.6961
					156	-45.5624
					157	-46.0918
					158	-46.5395
					160	-46.6648
					161	-47.1878
					162	-47.6725
					163	-47.6489
					164	-48.1502
					165	-48.6934
					166	-48.8384
					167	-49.3818
					168	-49.9488
					169	-49.9386
					170	-50.5426
					171	-51.2043
					172	-51.4079
					173	-51.8893
					174	-52.3784
					176	-52.3718
					177	-52.7998
					178	-53.3046
					179	-53.3598
					180	-53.8915
					181	-54.4188
					182	-54.4169
					183	-54.8185
					184	-55.192
					185	-55.2649
					186	-55.7098
					187	-56.2282
					188	-56.2386
					189	-56.6865
					190	-57.2211
					192	-57.2361
					193	-57.6086
					194	-58.0401
					195	-57.96
					196	-58.4129
					197	-59.022
					198	-59.2805
					199	-59.9513
					200	-60.5023
					201	-60.4909
					202	-60.599
					203	-60.9428
					204	-60.9521
					205	-61.5687
					206	-62.3725
					208	-62.7208
					209	-63.1533
					210	-63.4439
					211	-63.2161
					212	-63.471
					213	-63.9985
					214	-64.3286
					215	-64.9744
					216	-65.6014
					217	-65.5563
					218	-65.7805
					219	-66.0064
					220	-65.9443
					221	-66.4417
					223	-67.1915
					224	-67.5362
					225	-68.1971
					226	-68.8062
					227	-68.8281
					228	-69.1503
					229	-69.5031
					230	-69.438
					231	-69.8888
					232	-70.7072
					233	-71.0086
					234	-71.5392
					235	-72.129
					236	-72.0496
					237	-72.3819
					239	-72.8069
					240	-72.8589
					241	-73.2685
					242	-73.9307
					243	-74.0259
					244	-74.2553
					245	-74.6628
					246	-74.5995
					247	-74.8993
					248	-75.2487
					249	-75.1641
					250	-75.426
					251	-76.0028
					252	-76.1687
					253	-76.6822
					255	-77.4229
					256	-77.5849
					257	-78.0809
					258	-78.6088
					259	-78.7247
					260	-79.1791
					261	-79.6928
					262	-79.7327
					263	-79.9468
					264	-80.5342
					265	-80.5329
					266	-80.9719
					267	-81.6935
					268	-81.8678
					269	-82.3914
					271	-82.809
					272	-82.8479
					273	-83.161
					274	-83.6112
					275	-83.668
					276	-84.1641
					277	-85.0912
					278	-85.3151
					279	-85.7124
					280	-86.0258
					281	-85.8983
					282	-86.1145
					283	-86.6068
					284	-86.832
					285	-87.626
					287	-88.7059
					288	-88.8946
					289	-89.1116
					290	-89.3609
					291	-89.2019
					292	-89.4848
					293	-89.9544
					294	-90.1882
					295	-90.7856
					296	-91.5808
					297	-91.6737
					298	-91.9828
					299	-92.4267
					300	-92.334
					301	-92.4779
					303	-92.7342
					304	-92.6782
					305	-93.1266
					306	-94.0961
					307	-94.3752
					308	-94.9966
					309	-95.5627
					310	-95.5183
					311	-95.6493
					312	-95.8527
					313	-95.872
					314	-96.444
					315	-97.4719
					316	-97.7894
					317	-98.2351
					319	-98.6912
					320	-98.4671
					321	-98.5758
					322	-98.8374
					323	-98.8446
					324	-99.4991
					325	-100.446
					326	-100.784
					327	-101.093
					328	-101.423
					329	-101.083
					330	-101.249
					331	-101.729
					332	-102.003
					333	-102.827
					335	-103.696
					336	-103.873
					337	-104.104
					338	-104.353
					339	-104.165
					340	-104.394
					341	-104.907
					342	-105.043
					343	-105.657
					344	-106.473
					345	-106.597
					346	-107.049
					347	-107.427
					348	-107.425
					349	-107.669
					351	-108.101
					352	-108.186
					353	-108.63
					354	-109.5
					355	-109.643
					356	-110.14
					357	-110.555
					358	-110.575
					359	-110.849
					360	-111.088
					361	-111.057
					362	-111.347
					363	-112.176
					364	-112.45
					365	-112.948
					367	-113.42
					368	-113.211
					369	-113.247
					370	-113.233
					371	-113.113
					372	-113.305
					373	-113.747
					374	-113.86
					375	-114.134
					376	-114.627
					377	-114.418
					378	-114.576
					379	-114.713
					380	-114.746
					381	-115.054
					383	-115.364
					384	-115.454
					385	-115.94
					386	-116.935
					387	-117.312
					388	-117.931
					389	-118.261
					390	-118.26
					391	-118.428
					392	-118.616
					393	-118.658
					394	-118.873
					395	-119.376
					396	-119.554
					397	-120.001
					399	-120.581
					400	-120.672
					401	-121.102
					402	-121.343
					403	-121.521
					404	-121.855
					405	-122.256
					406	-122.501
					407	-122.748
					408	-123.519
					409	-123.517
					410	-124.069
					411	-124.418
					412	-124.748
					413	-125.347
					415	-125.799
					416	-124.953
					417	-125.042
					418	-125.305
					419	-125.877
					420	-126.541
					421	-127.371
					422	-127.419
					423	-127.338
					424	-126.724
					425	-126.22
					426	-125.766
					427	-125.429
					428	-125.254
					430	-125.117
					431	-124.93
					432	-124.996
					433	-125.247
					434	-125.803
					435	-125.91
					436	-125.943
					437	-125.528
					438	-125.241
					439	-125.004
					440	-124.872
					441	-124.826
					442	-124.792
					443	-124.765
					444	-124.814
					446	-124.907
					447	-125.374
					448	-125.718
					449	-126.005
					450	-125.78
					451	-125.52
					452	-125.244
					453	-125.097
					454	-125.053
					455	-125.041
					456	-125.041
					457	-125.04
					458	-125.011
					459	-125.03
					460	-125.2
					462	-125.432
					463	-125.671
					464	-125.704
					465	-125.676
					466	-125.532
					467	-125.456
					468	-125.407
					469	-125.406
					470	-125.4
					471	-125.401
					472	-125.409
					473	-125.434
					474	-125.466
					475	-125.47
					476	-125.498
					478	-125.502
					479	-125.508
					480	-125.475
					481	-125.423
					482	-125.397
					483	-125.384
					484	-125.352
					485	-125.341
					486	-125.34
					487	-125.359
					488	-125.364
					489	-125.347
					490	-125.338
					491	-125.343
					492	-125.228
					494	-125.125
					495	-125.042
					496	-125.046
					497	-125.116
					498	-125.177
					499	-125.248
					500	-125.318
					501	-125.325
					502	-125.325
					503	-125.333
					504	-125.342
					505	-125.368
					506	-125.383
					507	-125.376
					508	-125.372
					510	-125.351
					511	-125.292
					512	-125.247
					513	-125.223
					514	-125.228
					515	-125.23
					516	-125.23
					517	-125.223
					518	-125.248
					519	-125.26
					520	-125.269
					521	-125.27
					522	-125.306
					523	-125.301
					524	-125.235
					526	-125.165
					527	-125.054
					528	-125.053
					529	-125.094
					530	-125.146
					531	-125.195
					532	-125.232
					533	-125.269
					534	-125.272
					535	-125.268
					536	-125.261
					537	-125.276
					538	-125.283
					539	-125.317
					540	-125.345
					542	-125.366
					543	-125.25
					544	-125.182
					545	-125.106
					546	-125.116
					547	-125.127
					548	-125.12
					549	-125.116
					550	-125.13
					551	-125.145
					552	-125.17
					553	-125.172
					554	-125.159
					555	-125.131
					556	-125.167
					558	-125.227
					559	-125.389
					560	-125.437
					561	-125.447
					562	-125.397
					563	-125.358
					564	-125.357
					565	-125.338
					566	-125.322
					567	-125.319
					568	-125.316
					569	-125.338
					570	-125.359
					571	-125.386
					572	-125.362
					574	-125.326
					575	-125.192
					576	-125.13
					577	-125.092
					578	-125.097
					579	-125.111
					580	-125.115
					581	-125.157
					582	-125.179
					583	-125.195
					584	-125.188
					585	-125.169
					586	-125.164
					587	-125.163
					588	-125.224
					590	-125.292
					591	-125.426
					592	-125.472
					593	-125.474
					594	-125.42
					595	-125.382
					596	-125.352
					597	-125.332
					598	-125.34
					599	-125.343
					600	-125.342
					601	-125.349
					602	-125.351
					603	-125.356
					604	-125.332
					606	-125.33
					607	-125.291
					608	-125.311
					609	-125.357
					610	-125.403
					611	-125.434
					612	-125.459
					613	-125.435
					614	-125.417
					615	-125.41
					616	-125.403
					617	-125.409
					618	-125.421
					619	-125.431
					620	-125.384
					622	-125.278
					623	-125.142
					624	-125.142
					625	-125.165
					626	-125.256
					627	-125.352
					628	-125.414
					629	-125.485
					630	-125.509
					631	-125.513
					632	-125.557
					633	-125.576
					634	-125.58
					635	-125.591
					637	-125.596
					638	-125.586
					639	-125.42
					640	-125.241
					641	-125.063
					642	-125.125
					643	-125.194
					644	-125.288
					645	-125.361
					646	-125.409
					647	-125.443
					648	-125.439
					649	-125.456
					650	-125.494
					651	-125.522
					653	-125.56
					654	-125.596
					655	-125.597
					656	-125.548
					657	-125.44
					658	-125.325
					659	-125.304
					660	-125.365
					661	-125.419
					662	-125.476
					663	-125.532
					664	-125.533
					665	-125.538
					666	-125.54
					667	-125.532
					669	-125.523
					670	-125.517
					671	-125.516
					672	-125.48
					673	-125.438
					674	-125.421
					675	-125.414
					676	-125.435
					677	-125.465
					678	-125.49
					679	-125.512
					680	-125.534
					681	-125.538
					682	-125.538
					683	-125.547
					685	-125.564
					686	-125.578
					687	-125.6
					688	-125.578
					689	-125.53
					690	-125.31
					691	-125.21
					692	-125.101
					693	-125.169
					694	-125.243
					695	-125.308
					696	-125.381
					697	-125.405
					698	-125.416
					699	-125.426
					701	-125.419
					702	-125.422
					703	-125.421
					704	-125.427
					705	-125.434
					706	-125.474
					707	-125.485
					708	-125.483
					709	-125.471
					710	-125.478
					711	-125.493
					712	-125.507
					713	-125.54
					714	-125.569
					715	-125.584
					717	-125.595
					718	-125.606
					719	-125.615
					720	-125.617
					721	-125.611
					722	-125.572
					723	-125.536
					724	-125.5
					725	-125.531
					726	-125.559
					727	-125.578
					728	-125.597
					729	-125.582
					730	-125.557
					731	-125.55
					733	-125.553
					734	-125.555
					735	-125.566
					736	-125.592
					737	-125.616
					738	-125.592
					739	-125.494
					740	-125.355
					741	-125.181
					742	-125.132
					743	-125.168
					744	-125.257
					745	-125.363
					746	-125.454
					747	-125.508
					749	-125.538
					750	-125.571
					751	-125.573
					752	-125.574
					753	-125.584
					754	-125.585
					755	-125.567
					756	-125.55
					757	-125.529
					758	-125.541
					759	-125.562
					760	-125.593
					761	-125.603
					762	-125.605
					763	-125.617
					765	-125.621
					766	-125.612
					767	-125.605
					768	-125.604
					769	-125.612
					770	-125.633
					771	-125.636
					772	-125.614
					773	-125.492
					774	-125.359
					775	-125.225
					776	-125.257
					777	-125.318
					778	-125.388
					779	-125.437
					781	-125.473
					782	-125.501
					783	-125.547
					784	-125.585
					785	-125.607
					786	-125.599
					787	-125.594
					788	-125.6
					789	-125.599
					790	-125.583
					791	-125.546
					792	-125.469
					793	-125.444
					794	-125.478
					795	-125.496
					797	-125.54
					798	-125.581
					799	-125.583
					800	-125.568
					801	-125.557
					802	-125.559
					803	-125.557
					804	-125.552
					805	-125.531
					806	-125.498
					807	-125.469
					808	-125.438
					809	-125.44
					810	-125.441
					811	-125.46
					813	-125.466
					814	-125.46
					815	-125.48
					816	-125.492
					817	-125.496
					818	-125.508
					819	-125.528
					820	-125.537
					821	-125.546
					822	-125.554
					823	-125.562
					824	-125.607
					825	-125.639
					826	-125.667
					827	-125.662
					829	-125.659
					830	-125.669
					831	-125.652
					832	-125.657
					833	-125.674
					834	-125.688
					835	-125.688
					836	-125.687
					837	-125.687
					838	-125.666
					839	-125.643
					840	-125.562
					841	-125.524
					842	-125.511
					843	-125.558
					845	-125.584
					846	-125.588
					847	-125.619
					848	-125.624
					849	-125.612
					850	-125.589
					851	-125.582
					852	-125.587
					853	-125.6
					854	-125.589
					855	-125.558
					856	-125.53
					857	-125.532
					858	-125.528
					860	-125.54
					861	-125.551
					862	-125.563
					863	-125.579
					864	-125.593
					865	-125.613
					866	-125.637
					867	-125.651
					868	-125.658
					869	-125.655
					870	-125.665
					871	-125.677
					872	-125.681
					873	-125.695
					874	-125.704
					876	-125.74
					877	-125.776
					878	-125.801
					879	-125.806
					880	-125.807
					881	-125.805
					882	-125.795
					883	-125.795
					884	-125.806
					885	-125.82
					886	-125.813
					887	-125.782
					888	-125.699
					889	-125.654
					890	-125.614
					892	-125.665
					893	-125.723
					894	-125.778
					895	-125.833
					896	-125.86
					897	-125.87
					898	-125.891
					899	-125.899
					900	-125.908

## Sheet: FIG. 5(D)
Time, s	Axial Displacement, mm (us,exp)	±Uncertainty, mm	Time, s	Axial Displacement, mm (us,mod)	Time, s	Temperature, °C (T∞)
0	0	0.126357	0	-3.4757e-12	0	8.62946
100	-0.251374	0.131254	10	-9.76984e-05	1	8.62946
200	-1.12679	0.14885	20	-0.000359632	2	8.62946
300	-2.05971	0.167448	30	-0.00766526	3	8.62946
400	-4.74865	0.221789	40	-0.0268025	4	8.62946
500	-6.31911	0.253911	50	-0.0545236	5	8.62946
600	-6.40477	0.255429	60	-0.0879411	6	8.62946
700	-6.37731	0.254907	70	-0.127839	7	8.62946
800	-6.37731	0.254907	80	-0.171874	8	8.62946
			90	-0.219147	9	8.62946
			100	-0.269253	10	8.62946
			110	-0.321684	11	8.62946
			120	-0.376507	12	8.62946
			130	-0.433091	13	8.62946
			140	-0.490682	14	8.62946
			150	-0.54872	16	8.62946
			160	-0.607726	17	8.51415
			170	-0.668238	18	7.97945
			180	-0.730625	19	7.76417
			190	-0.794352	20	6.88793
			200	-0.860792	21	5.59617
			210	-0.931079	22	4.39203
			220	-1.0069	23	2.88997
			230	-1.08529	24	1.53622
			240	-1.17099	25	0.537866
			250	-1.25797	26	-0.532777
			260	-1.34756	27	-1.54411
			270	-1.44295	28	-1.80985
			280	-1.54157	29	-1.77842
			290	-1.64304	30	-2.10292
			300	-1.74884	32	-2.04257
			310	-1.85862	33	-3.14612
			320	-1.97447	34	-4.8995
			330	-2.09446	35	-6.00467
			340	-2.22177	36	-7.21521
			350	-2.36514	37	-8.33394
			360	-2.52837	38	-9.00532
			370	-2.73294	39	-9.33167
			380	-3.04607	40	-9.91934
			390	-4.00547	41	-9.27351
			400	-5.05468	42	-8.67621
			410	-5.18967	43	-9.18994
			420	-5.27231	44	-9.21852
			430	-5.33182	45	-9.64638
			440	-5.38005	46	-10.4263
			450	-5.41783	48	-10.8859
			460	-5.45099	49	-11.2074
			470	-5.48006	50	-11.8124
			480	-5.50737	51	-12.0047
			490	-5.53321	52	-11.9343
			500	-5.55624	53	-13.652
			510	-5.57309	54	-14.6146
			520	-5.58713	55	-15.9705
			530	-5.59909	56	-17.7101
			540	-5.60858	57	-18.791
			550	-5.61723	58	-19.7098
			560	-5.62391	59	-20.452
			570	-5.62986	60	-20.6282
			580	-5.63565	61	-19.3814
			590	-5.63999	62	-18.9532
			600	-5.6439	64	-18.2995
			610	-5.64705	65	-17.8009
			620	-5.65002	66	-19.1924
			630	-5.65204	67	-20.4108
			640	-5.6545	68	-21.9981
			650	-5.65649	69	-23.7119
			660	-5.65865	70	-24.9497
			670	-5.65956	71	-25.745
			680	-5.6609	72	-26.273
			690	-5.66195	73	-26.3979
			700	-5.66288	74	-25.1482
			710	-5.66343	75	-24.3616
			720	-5.66413	76	-23.7697
			730	-5.66483	77	-23.23
			740	-5.66538	78	-24.5009
			750	-5.6666	80	-25.8289
			760	-5.66637	81	-27.1657
			770	-5.66645	82	-28.7095
			780	-5.6675	83	-29.8874
			790	-5.66786	84	-30.5576
			800	-5.66774	85	-30.8451
					86	-31.1416
					87	-30.0111
					88	-29.6388
					89	-29.8016
					90	-29.6755
					91	-30.9627
					92	-32.3653
					93	-33.2164
					94	-34.1231
					96	-35.0919
					97	-35.1693
					98	-34.9364
					99	-35.4257
					100	-34.7022
					101	-34.9588
					102	-36.1106
					103	-36.702
					104	-37.5194
					105	-38.4959
					106	-38.8388
					107	-38.7845
					108	-39.3123
					109	-38.9085
					110	-38.6299
					112	-39.8637
					113	-40.3478
					114	-41.2793
					115	-42.5695
					116	-43.2432
					117	-43.5788
					118	-44.4419
					119	-44.5229
					120	-44.0187
					121	-44.7831
					122	-44.7631
					123	-45.1258
					124	-46.3395
					125	-46.9531
					126	-47.1948
					128	-47.9358
					129	-48.0624
					130	-47.7403
					131	-48.312
					132	-48.3642
					133	-48.3814
					134	-49.7154
					135	-50.3751
					136	-50.972
					137	-51.835
					138	-52.0545
					139	-51.7293
					140	-52.1606
					141	-52.439
					142	-52.2072
					144	-53.4874
					145	-54.0478
					146	-54.6683
					147	-55.7223
					148	-56.4393
					149	-56.4551
					150	-56.4576
					151	-56.4947
					152	-55.7095
					153	-56.6184
					154	-57.2834
					155	-58.0357
					156	-59.1834
					157	-59.9786
					158	-60.4826
					160	-60.9453
					161	-61.2953
					162	-60.3697
					163	-60.5997
					164	-61.0464
					165	-61.4692
					166	-62.6851
					167	-63.4908
					168	-63.887
					169	-64.632
					170	-65.5327
					171	-65.3621
					172	-65.7768
					173	-66.2042
					174	-66.2325
					176	-66.855
					177	-67.3083
					178	-67.2845
					179	-67.7066
					180	-68.3726
					181	-68.0259
					182	-68.6311
					183	-69.4332
					184	-70.0689
					185	-71.2305
					186	-72.0597
					187	-72.1168
					188	-72.255
					189	-72.7404
					190	-72.2503
					192	-72.4433
					193	-72.9934
					194	-73.3566
					195	-74.6907
					196	-75.6758
					197	-76.1607
					198	-76.4432
					199	-76.561
					200	-75.7716
					201	-75.7094
					202	-76.2312
					203	-76.2045
					204	-77.3824
					205	-78.2328
					206	-78.9097
					208	-79.8716
					209	-80.6829
					210	-80.3894
					211	-80.3109
					212	-80.7454
					213	-80.4322
					214	-81.4132
					215	-82.0627
					216	-82.5063
					217	-83.2674
					218	-83.91
					219	-83.6822
					220	-83.5807
					221	-84.0256
					223	-83.7326
					224	-84.5387
					225	-85.2471
					226	-85.7323
					227	-86.7469
					228	-87.5851
					229	-87.6405
					230	-87.7199
					231	-88.3219
					232	-88.1794
					233	-89.0495
					234	-89.8424
					235	-90.3167
					236	-91.3
					237	-92.087
					239	-92.1909
					240	-91.856
					241	-91.9345
					242	-91.3521
					243	-92.0846
					244	-92.7709
					245	-93.2
					246	-94.0164
					247	-94.6228
					248	-94.9241
					249	-95.0011
					250	-95.1355
					251	-94.3894
					252	-94.9703
					253	-95.7289
					255	-96.3687
					256	-97.506
					257	-98.3434
					258	-98.8622
					259	-99.3221
					260	-99.6979
					261	-98.9209
					262	-99.1373
					263	-99.8621
					264	-100.35
					265	-101.354
					266	-102.052
					267	-102.391
					268	-102.749
					269	-103.408
					271	-102.895
					272	-102.927
					273	-103.451
					274	-103.721
					275	-104.809
					276	-105.726
					277	-106.278
					278	-106.623
					279	-107.139
					280	-106.658
					281	-106.617
					282	-107.152
					283	-107.238
					284	-108.129
					285	-108.866
					287	-109.257
					288	-109.541
					289	-110.012
					290	-109.731
					291	-110.023
					292	-110.837
					293	-111.109
					294	-111.835
					295	-112.39
					296	-112.674
					297	-113.259
					298	-114.141
					299	-114.019
					300	-114.294
					301	-114.763
					303	-114.951
					304	-115.788
					305	-116.525
					306	-116.602
					307	-116.66
					308	-117.159
					309	-117.044
					310	-117.706
					311	-118.667
					312	-119.041
					313	-119.897
					314	-120.663
					315	-120.921
					316	-121.194
					317	-121.713
					319	-121.403
					320	-121.708
					321	-122.116
					322	-122.158
					323	-122.688
					324	-123.293
					325	-123.397
					326	-123.745
					327	-124.589
					328	-124.65
					329	-125.498
					330	-126.211
					331	-124.98
					332	-125.399
					333	-125.618
					335	-125.808
					336	-125.617
					337	-125.937
					338	-126.576
					339	-127.036
					340	-127.704
					341	-128.198
					342	-128.251
					343	-128.026
					344	-127.738
					345	-127.064
					346	-126.717
					347	-126.653
					348	-126.668
					349	-127.087
					351	-127.429
					352	-127.774
					353	-127.688
					354	-127.256
					355	-126.858
					356	-126.35
					357	-126.026
					358	-125.748
					359	-125.759
					360	-126.072
					361	-126.5
					362	-127.075
					363	-127.272
					364	-127.347
					365	-126.971
					367	-126.594
					368	-126.202
					369	-125.929
					370	-125.784
					371	-125.645
					372	-125.687
					373	-126.005
					374	-126.462
					375	-126.986
					376	-127.09
					377	-127.062
					378	-126.693
					379	-126.457
					380	-126.245
					381	-126.167
					383	-126.163
					384	-126.123
					385	-126.054
					386	-126.065
					387	-126.149
					388	-126.45
					389	-126.629
					390	-126.804
					391	-126.62
					392	-126.48
					393	-126.282
					394	-126.178
					395	-126.147
					396	-126.147
					397	-126.115
					399	-126.109
					400	-126.094
					401	-126.1
					402	-126.119
					403	-126.111
					404	-126.171
					405	-126.208
					406	-126.26
					407	-126.151
					408	-126.071
					409	-126.07
					410	-126.083
					411	-126.112
					412	-126.17
					413	-126.21
					415	-126.238
					416	-126.274
					417	-126.306
					418	-126.298
					419	-126.24
					420	-125.764
					421	-125.456
					422	-125.086
					423	-125.3
					424	-125.591
					425	-125.903
					426	-126.079
					427	-126.138
					428	-126.136
					430	-126.114
					431	-126.127
					432	-126.151
					433	-126.22
					434	-126.269
					435	-126.307
					436	-126.345
					437	-126.222
					438	-126.059
					439	-125.811
					440	-125.704
					441	-125.604
					442	-125.611
					443	-125.637
					444	-125.625
					446	-125.633
					447	-125.624
					448	-125.604
					449	-125.548
					450	-125.525
					451	-125.52
					452	-125.611
					453	-125.8
					454	-126.015
					455	-126.149
					456	-126.099
					457	-125.984
					458	-125.845
					459	-125.745
					460	-125.683
					462	-125.651
					463	-125.648
					464	-125.642
					465	-125.638
					466	-125.639
					467	-125.673
					468	-125.772
					469	-125.868
					470	-125.952
					471	-125.892
					472	-125.829
					473	-125.743
					474	-125.669
					475	-125.642
					476	-125.646
					478	-125.649
					479	-125.625
					480	-125.621
					481	-125.607
					482	-125.627
					483	-125.645
					484	-125.78
					485	-125.825
					486	-125.907
					487	-125.841
					488	-125.803
					489	-125.793
					490	-125.788
					491	-125.802
					492	-125.812
					494	-125.837
					495	-125.878
					496	-125.893
					497	-125.9
					498	-125.858
					499	-125.798
					500	-125.535
					501	-125.393
					502	-125.233
					503	-125.371
					504	-125.485
					505	-125.586
					506	-125.677
					507	-125.701
					508	-125.725
					510	-125.709
					511	-125.706
					512	-125.716
					513	-125.739
					514	-125.767
					515	-125.789
					516	-125.74
					517	-125.623
					518	-125.482
					519	-125.448
					520	-125.483
					521	-125.603
					522	-125.682
					523	-125.75
					524	-125.802
					526	-125.804
					527	-125.807
					528	-125.817
					529	-125.851
					530	-125.882
					531	-125.912
					532	-125.918
					533	-125.8
					534	-125.638
					535	-125.273
					536	-125.142
					537	-125.066
					538	-125.261
					539	-125.438
					540	-125.584
					542	-125.699
					543	-125.737
					544	-125.772
					545	-125.77
					546	-125.793
					547	-125.837
					548	-125.886
					549	-125.93
					550	-125.966
					551	-125.9
					552	-125.699
					553	-125.455
					554	-125.263
					555	-125.232
					556	-125.284
					558	-125.402
					559	-125.513
					560	-125.583
					561	-125.621
					562	-125.635
					563	-125.632
					564	-125.629
					565	-125.635
					566	-125.641
					567	-125.682
					568	-125.775
					569	-125.877
					570	-125.931
					571	-125.917
					572	-125.885
					574	-125.804
					575	-125.739
					576	-125.692
					577	-125.687
					578	-125.656
					579	-125.623
					580	-125.6
					581	-125.576
					582	-125.565
					583	-125.59
					584	-125.648
					585	-125.728
					586	-125.792
					587	-125.804
					588	-125.788
					590	-125.768
					591	-125.746
					592	-125.73
					593	-125.7
					594	-125.695
					595	-125.705
					596	-125.706
					597	-125.712
					598	-125.708
					599	-125.695
					600	-125.67
					601	-125.626
					602	-125.608
					603	-125.615
					604	-125.671
					606	-125.715
					607	-125.753
					608	-125.793
					609	-125.809
					610	-125.806
					611	-125.804
					612	-125.817
					613	-125.842
					614	-125.869
					615	-125.826
					616	-125.692
					617	-125.536
					618	-125.388
					619	-125.375
					620	-125.41
					622	-125.534
					623	-125.637
					624	-125.707
					625	-125.772
					626	-125.816
					627	-125.847
					628	-125.882
					629	-125.908
					630	-125.943
					631	-125.978
					632	-125.983
					633	-125.969
					634	-125.802
					635	-125.65
					637	-125.482
					638	-125.485
					639	-125.546
					640	-125.664
					641	-125.735
					642	-125.797
					643	-125.849
					644	-125.858
					645	-125.854
					646	-125.847
					647	-125.837
					648	-125.845
					649	-125.843
					650	-125.903
					651	-125.934
					653	-125.967
					654	-125.923
					655	-125.863
					656	-125.787
					657	-125.733
					658	-125.695
					659	-125.676
					660	-125.68
					661	-125.673
					662	-125.666
					663	-125.674
					664	-125.675
					665	-125.676
					666	-125.653
					667	-125.646
					669	-125.642
					670	-125.682
					671	-125.725
					672	-125.771
					673	-125.821
					674	-125.839
					675	-125.844
					676	-125.847
					677	-125.874
					678	-125.904
					679	-125.907
					680	-125.904
					681	-125.909
					682	-125.872
					683	-125.791
					685	-125.697
					686	-125.609
					687	-125.591
					688	-125.624
					689	-125.666
					690	-125.719
					691	-125.768
					692	-125.815
					693	-125.815
					694	-125.808
					695	-125.813
					696	-125.823
					697	-125.833
					698	-125.823
					699	-125.794
					701	-125.765
					702	-125.712
					703	-125.67
					704	-125.65
					705	-125.675
					706	-125.697
					707	-125.716
					708	-125.725
					709	-125.754
					710	-125.778
					711	-125.794
					712	-125.797
					713	-125.8
					714	-125.8
					715	-125.785
					717	-125.755
					718	-125.713
					719	-125.716
					720	-125.749
					721	-125.791
					722	-125.821
					723	-125.845
					724	-125.823
					725	-125.802
					726	-125.791
					727	-125.783
					728	-125.793
					729	-125.807
					730	-125.835
					731	-125.837
					733	-125.821
					734	-125.769
					735	-125.727
					736	-125.692
					737	-125.73
					738	-125.776
					739	-125.823
					740	-125.898
					741	-125.937
					742	-125.964
					743	-125.982
					744	-125.984
					745	-125.991
					746	-125.994
					747	-125.999
					749	-125.994
					750	-125.93
					751	-125.822
					752	-125.667
					753	-125.539
					754	-125.484
					755	-125.479
					756	-125.507
					757	-125.549
					758	-125.582
					759	-125.633
					760	-125.674
					761	-125.694
					762	-125.705
					763	-125.708
					765	-125.717
					766	-125.766
					767	-125.855
					768	-125.982
					769	-126.081
					770	-126.111
					771	-126.082
					772	-126.013
					773	-125.956
					774	-125.912
					775	-125.848
					776	-125.814
					777	-125.797
					778	-125.783
					779	-125.792
					781	-125.829
					782	-125.886
					783	-125.906
					784	-125.897
					785	-125.833
					786	-125.799
					787	-125.773
					788	-125.767
					789	-125.761
					790	-125.755
					791	-125.748
					792	-125.734
					793	-125.719
					794	-125.711
					795	-125.713
					797	-125.712
					798	-125.733
					799	-125.752
					800	-125.779

## Sheet: FIG. 6(A)
Temperature, °C	ρDMSO, kg/m3	ρHCPA, kg/m3
25	1072.86	1070.26
24	1073.54	1071.04
23	1074.22	1071.83
22	1074.9	1072.61
21	1075.58	1073.4
20	1076.26	1074.18
19	1076.94	1074.97
18	1077.62	1075.76
17	1078.31	1076.54
16	1078.99	1077.33
15	1079.67	1078.12
14	1080.36	1078.91
13	1081.04	1079.7
12	1081.73	1080.49
11	1082.42	1081.28
10	1083.1	1082.07
9	1083.79	1082.86
8	1084.48	1083.65
7	1085.17	1084.44
6	1085.86	1085.23
5	1086.55	1086.03
4	1087.24	1086.82
3	1087.93	1087.61
2	1088.62	1088.41
1	1089.31	1089.2
0	1090	1090
-1	1090.69	1090.8
-2	1091.39	1091.59
-3	1092.08	1092.39
-4	1092.77	1093.19
-5	1093.47	1093.99
-6	1094.16	1094.79
-7	1094.86	1095.58
-8	1095.55	1096.38
-9	1096.25	1097.18
-10	1096.95	1097.99
-11	1097.65	1098.79
-12	1098.34	1099.59
-13	1099.04	1100.39
-14	1099.74	1101.19
-15	1100.44	1102
-16	1101.14	1102.8
-17	1101.84	1103.61
-18	1102.54	1104.41
-19	1103.24	1105.22
-20	1103.95	1106.02
-21	1104.65	1106.83
-22	1105.35	1107.64
-23	1106.06	1108.44
-24	1106.76	1109.25
-25	1107.47	1110.06
-26	1108.17	1110.87
-27	1108.88	1111.68
-28	1109.58	1112.49
-29	1110.29	1113.3
-30	1111	1114.11
-31	1111.71	1114.92
-32	1112.41	1115.74
-33	1113.12	1116.55
-34	1113.83	1117.36
-35	1114.54	1118.17
-36	1115.25	1118.99
-37	1115.96	1119.8
-38	1116.67	1120.62
-39	1117.39	1121.43
-40	1118.1	1122.25
-41	1118.81	1123.07
-42	1119.53	1123.89
-43	1120.24	1124.7
-44	1120.95	1125.52
-45	1121.67	1126.34
-46	1122.39	1127.16
-47	1123.1	1127.98
-48	1123.82	1128.8
-49	1124.53	1129.62
-50	1125.25	1130.44
-51	1125.97	1131.26
-52	1126.69	1132.09
-53	1127.41	1132.91
-54	1128.13	1133.73
-55	1128.85	1134.56
-56	1129.57	1135.38
-57	1130.29	1136.21
-58	1131.01	1137.03
-59	1131.73	1137.86
-60	1132.46	1138.69
-61	1133.18	1139.51
-62	1133.9	1140.34
-63	1134.63	1141.17
-64	1135.35	1142
-65	1136.08	1142.83
-66	1136.8	1143.66
-67	1137.53	1144.49
-68	1138.26	1145.32
-69	1138.99	1146.15
-70	1139.71	1146.98
-71	1140.44	1147.81
-72	1141.17	1148.64
-73	1141.9	1149.48
-74	1142.63	1150.31
-75	1143.36	1151.15
-76	1144.09	1151.98
-77	1144.82	1152.82
-78	1145.56	1153.65
-79	1146.29	1154.49
-80	1147.02	1155.32
-81	1147.75	1156.16
-82	1148.49	1157
-83	1149.22	1157.84
-84	1149.96	1158.68
-85	1150.69	1159.52
-86	1151.43	1160.36
-87	1152.17	1161.2
-88	1152.9	1162.04
-89	1153.64	1162.88
-90	1154.38	1163.72
-91	1155.12	1164.56
-92	1155.86	1165.41
-93	1156.6	1166.25
-94	1157.34	1167.09
-95	1158.08	1167.94
-96	1158.82	1168.78
-97	1159.56	1169.63
-98	1160.3	1170.48
-99	1161.05	1171.32
-100	1161.79	1172.17
-101	1162.53	1173.02
-102	1163.28	1173.87
-103	1164.02	1174.71
-104	1164.77	1175.56
-105	1165.51	1176.41
-106	1166.26	1177.26
-107	1167.01	1178.11
-108	1167.76	1178.97
-109	1168.5	1179.82
-110	1169.25	1180.67
-111	1170	1181.52
-112	1170.75	1182.38
-113	1171.5	1183.23
-114	1172.25	1184.08
-115	1173	1184.94
-116	1173.75	1185.79
-117	1174.51	1186.65
-118	1175.26	1187.51
-119	1176.01	1188.36
-120	1176.76	1189.22
-121	1177.52	1190.08
-122	1178.27	1190.94
-123	1179.03	1191.8
-124	1179.78	1192.66
-125	1180.54	1193.52

## Sheet: FIG. 6(B)
Time, s	Axial Displacement, mm (us,exp)	±Uncertainty, mm	Time, s	Axial Displacement, mm (us,DMSO)	Axial Displacement, mm (us,HCPA)
0	0	0.124491	0	-1.41044e-12	-1.62613e-12
100	-0.124356	0.126958	10	-4.35732e-05	-5.02258e-05
200	-1.06511	0.145406	20	-0.000373098	-0.000419585
300	-1.95961	0.163661	30	-0.00501886	-0.00576383
400	-2.59409	0.176179	40	-0.0208534	-0.0240341
500	-5.01914	0.225376	50	-0.0429578	-0.049675
600	-5.73871	0.239776	60	-0.069863	-0.0807988
700	-5.92717	0.243194	70	-0.100263	-0.115895
800	-5.90839	0.243085	80	-0.134033	-0.155117
900	-5.95209	0.244248	90	-0.17092	-0.197636
1000	-6.11866	0.247604	100	-0.210989	-0.243356
			110	-0.252856	-0.291655
			120	-0.296196	-0.341711
			130	-0.340955	-0.392591
			140	-0.387202	-0.445327
			150	-0.434837	-0.499692
			160	-0.483519	-0.555318
			170	-0.532952	-0.611764
			180	-0.583447	-0.669471
			190	-0.634368	-0.727618
			200	-0.68556	-0.786053
			210	-0.737173	-0.844896
			220	-0.789413	-0.904359
			230	-0.843341	-0.965582
			240	-0.901837	-1.032
			250	-0.962405	-1.10076
			260	-1.02429	-1.17115
			270	-1.08952	-1.24529
			280	-1.15783	-1.3221
			290	-1.2296	-1.40345
			300	-1.30371	-1.48686
			310	-1.37872	-1.57244
			320	-1.4573	-1.65963
			330	-1.53654	-1.75076
			340	-1.61894	-1.84373
			350	-1.70361	-1.9391
			360	-1.79122	-2.03835
			370	-1.87857	-2.13757
			380	-1.96159	-2.23279
			390	-2.04458	-2.32577
			400	-2.1324	-2.4248
			410	-2.23265	-2.53775
			420	-2.36293	-2.68477
			430	-2.53866	-2.88171
			440	-2.78129	-3.15119
			450	-3.32928	-3.73198
			460	-4.30186	-5.08861
			470	-4.46215	-5.28489
			480	-4.55614	-5.38882
			490	-4.62517	-5.4635
			500	-4.67726	-5.52053
			510	-4.71921	-5.56592
			520	-4.75474	-5.60365
			530	-4.78549	-5.63604
			540	-4.81417	-5.66563
			550	-4.84092	-5.69313
			560	-4.86568	-5.71889
			570	-4.88769	-5.74272
			580	-4.90475	-5.76103
			590	-4.91825	-5.77531
			600	-4.93047	-5.78835
			610	-4.94064	-5.79904
			620	-4.94976	-5.80866
			630	-4.95691	-5.81627
			640	-4.9643	-5.82414
			650	-4.96942	-5.82957
			660	-4.97469	-5.83518
			670	-4.97899	-5.83977
			680	-4.9826	-5.8436
			690	-4.98606	-5.84727
			700	-4.98786	-5.84917
			710	-4.99	-5.85145
			720	-4.99234	-5.85397
			730	-4.99448	-5.85625
			740	-4.99627	-5.85815
			750	-4.99675	-5.85863
			760	-4.99818	-5.86017
			770	-4.99961	-5.86171
			780	-5.00015	-5.86228
			790	-5.00092	-5.86311
			800	-5.0016	-5.86383
			810	-5.00217	-5.86446
			820	-5.00239	-5.86469
			830	-5.00316	-5.8655
			840	-5.00419	-5.8666
			850	-5.00464	-5.86707
			860	-5.00497	-5.86743
			870	-5.00534	-5.86782
			880	-5.00625	-5.86882
			890	-5.00737	-5.87004
			900	-5.00816	-5.87088
			910	-5.00881	-5.87159
			920	-5.00837	-5.8711
			930	-5.00845	-5.87118
			940	-5.00864	-5.87139
			950	-5.00868	-5.87145
			960	-5.00938	-5.8722
			970	-5.00967	-5.87251
			980	-5.00962	-5.87244
			990	-5.00977	-5.87261
			1000	-5.01004	-5.87291

## Sheet: FIG. 7
Time, s	Axial Displacement, mm (TM Model)	Axial Displacement, mm (TF Model)	Time, s	±Uncertainty, mm
0	-1.4755e-16	6.56093e-17	0	0.124491
1	-4.6805e-07	-1.72511e-05	100	0.126958
2	-6.23947e-06	-5.31063e-05	200	0.145406
3	-3.03853e-05	-0.000107566	300	0.163661
4	-8.4727e-05	-0.000198173	400	0.176179
5	-0.000177478	-0.000317698	500	0.225376
6	-0.000314601	-0.000466141	600	0.239776
7	-0.000498684	-0.000666865	700	0.243194
8	-0.000731298	-0.000908188	800	0.243085
9	-0.00101392	-0.00119011	900	0.244248
10	-0.0013475	-0.00152658	1000	0.247604
11	-0.00173274	-0.00191062
12	-0.00216944	-0.00234382
13	-0.00265802	-0.0028306
14	-0.00319846	-0.0033685
15	-0.00379089	-0.00395866
16	-0.00443583	-0.00460165
17	-0.005133	-0.00529693
18	-0.00588299	-0.00604527
19	-0.00668568	-0.00684644
20	-0.00754115	-0.0077004
21	-0.0084496	-0.0086073
22	-0.00941093	-0.00956707
23	-0.0104246	-0.0105792
24	-0.0114907	-0.0116431
25	-0.0126084	-0.0127593
26	-0.0137764	-0.0139248
27	-0.0149954	-0.0151399
28	-0.0162604	-0.0164045
29	-0.0175732	-0.0177123
30	-0.0189305	-0.0190662
31	-0.0203289	-0.0204629
32	-0.0217703	-0.0218967
33	-0.0232451	-0.0233712
34	-0.0247574	-0.0248786
35	-0.0263021	-0.0264178
36	-0.0278754	-0.0279912
37	-0.0294795	-0.0295869
38	-0.0311051	-0.0312103
39	-0.0327563	-0.0328588
40	-0.0344283	-0.0345251
41	-0.0361187	-0.0362133
42	-0.0378282	-0.0379184
43	-0.0395452	-0.0396379
44	-0.0412749	-0.0413741
45	-0.0430174	-0.043115
46	-0.0447727	-0.0448641
47	-0.0465387	-0.0466226
48	-0.0483058	-0.0483903
49	-0.0500812	-0.0501672
50	-0.051865	-0.0519487
51	-0.0536573	-0.0537321
52	-0.0554552	-0.0555216
53	-0.0572496	-0.0573172
54	-0.0590478	-0.0591187
55	-0.0608498	-0.0609189
56	-0.0626557	-0.0627197
57	-0.0644638	-0.064523
58	-0.0662702	-0.0663288
59	-0.0680783	-0.068137
60	-0.0698881	-0.0699446
61	-0.0716996	-0.0717536
62	-0.0735125	-0.073564
63	-0.0753265	-0.0753758
64	-0.077142	-0.0771893
65	-0.078959	-0.0790051
66	-0.0807774	-0.0808227
67	-0.0825982	-0.0826421
68	-0.0844228	-0.0844633
69	-0.0862497	-0.0862881
70	-0.0880791	-0.0881169
71	-0.0899109	-0.0899487
72	-0.0917468	-0.0917835
73	-0.0935886	-0.0936212
74	-0.0954343	-0.0954656
75	-0.0972839	-0.097315
76	-0.0991375	-0.099169
77	-0.100999	-0.101027
78	-0.102871	-0.102891
79	-0.10475	-0.104768
80	-0.106637	-0.106652
81	-0.10853	-0.108544
82	-0.11043	-0.110443
83	-0.112338	-0.11235
84	-0.114252	-0.114265
85	-0.116173	-0.116187
86	-0.118102	-0.118117
87	-0.120046	-0.120054
88	-0.122004	-0.122007
89	-0.123973	-0.123974
90	-0.125951	-0.125951
91	-0.127939	-0.127939
92	-0.129936	-0.129936
93	-0.131943	-0.131944
94	-0.13396	-0.133961
95	-0.135987	-0.135989
96	-0.138023	-0.138027
97	-0.140082	-0.140077
98	-0.14216	-0.142154
99	-0.144251	-0.144244
100	-0.146355	-0.146347
101	-0.148473	-0.148464
102	-0.150604	-0.150594
103	-0.152748	-0.152738
104	-0.154905	-0.154895
105	-0.157076	-0.157066
106	-0.159259	-0.15925
107	-0.16147	-0.161459
108	-0.1637	-0.163688
109	-0.165947	-0.165933
110	-0.16821	-0.168195
111	-0.17049	-0.170474
112	-0.172786	-0.172769
113	-0.175099	-0.175081
114	-0.177428	-0.177409
115	-0.179773	-0.179753
116	-0.182135	-0.182118
117	-0.184526	-0.18451
118	-0.186938	-0.186921
119	-0.189369	-0.189351
120	-0.191818	-0.191801
121	-0.194287	-0.194269
122	-0.196775	-0.196757
123	-0.199283	-0.199264
124	-0.201809	-0.20179
125	-0.204354	-0.204335
126	-0.206919	-0.206903
127	-0.209518	-0.209502
128	-0.212139	-0.212122
129	-0.214782	-0.214765
130	-0.217446	-0.21743
131	-0.220133	-0.220116
132	-0.222842	-0.222824
133	-0.225573	-0.225555
134	-0.228325	-0.228307
135	-0.2311	-0.23108
136	-0.233897	-0.23388
137	-0.236731	-0.236714
138	-0.239591	-0.239574
139	-0.242475	-0.242458
140	-0.245385	-0.245367
141	-0.248319	-0.248301
142	-0.251278	-0.25126
143	-0.254262	-0.254243
144	-0.257271	-0.257252
145	-0.260304	-0.260285
146	-0.263363	-0.263344
147	-0.266453	-0.266434
148	-0.269568	-0.269549
149	-0.27271	-0.27269
150	-0.275877	-0.275858
151	-0.279071	-0.279051
152	-0.28229	-0.28227
153	-0.285536	-0.285515
154	-0.288807	-0.288786
155	-0.292104	-0.292084
156	-0.295428	-0.295407
157	-0.298778	-0.298757
158	-0.302154	-0.302133
159	-0.305557	-0.305535
160	-0.308985	-0.308964
161	-0.31244	-0.312418
162	-0.315921	-0.315899
163	-0.319428	-0.319406
164	-0.322961	-0.322939
165	-0.326521	-0.326498
166	-0.330106	-0.330083
167	-0.333716	-0.333694
168	-0.337352	-0.33733
169	-0.341014	-0.340993
170	-0.344702	-0.344682
171	-0.348415	-0.348396
172	-0.352155	-0.352137
173	-0.35592	-0.355903
174	-0.359711	-0.359694
175	-0.363528	-0.363511
176	-0.367371	-0.367353
177	-0.371237	-0.371221
178	-0.375128	-0.375113
179	-0.379045	-0.379031
180	-0.382987	-0.382973
181	-0.386954	-0.386939
182	-0.390944	-0.39093
183	-0.394959	-0.394945
184	-0.398998	-0.398983
185	-0.403061	-0.403046
186	-0.407147	-0.407132
187	-0.411258	-0.411241
188	-0.415392	-0.415387
189	-0.41963	-0.419566
190	-0.423942	-0.423851
191	-0.428323	-0.428224
192	-0.432834	-0.432715
193	-0.437445	-0.43732
194	-0.442173	-0.442043
195	-0.447023	-0.446888
196	-0.451988	-0.451856
197	-0.457068	-0.45694
198	-0.462238	-0.462119
199	-0.467477	-0.467366
200	-0.472763	-0.472663
201	-0.478077	-0.477981
202	-0.483396	-0.483304
203	-0.48872	-0.48863
204	-0.494048	-0.493958
205	-0.499381	-0.499293
206	-0.50472	-0.504631
207	-0.510058	-0.509968
208	-0.515389	-0.515298
209	-0.520714	-0.520621
210	-0.526032	-0.525938
211	-0.531346	-0.531251
212	-0.536655	-0.536559
213	-0.541961	-0.541864
214	-0.547265	-0.547167
215	-0.552569	-0.55247
216	-0.557873	-0.557773
217	-0.563177	-0.563077
218	-0.568483	-0.568382
219	-0.573792	-0.57369
220	-0.579104	-0.579001
221	-0.58442	-0.584316
222	-0.589741	-0.589636
223	-0.595067	-0.594962
224	-0.6004	-0.600295
225	-0.605742	-0.605635
226	-0.611091	-0.610983
227	-0.616451	-0.616342
228	-0.621822	-0.621713
229	-0.627206	-0.627095
230	-0.632604	-0.632492
231	-0.638016	-0.637905
232	-0.643448	-0.643335
233	-0.648897	-0.648784
234	-0.654368	-0.654254
235	-0.659863	-0.659748
236	-0.665382	-0.665267
237	-0.67093	-0.670815
238	-0.676508	-0.676393
239	-0.682121	-0.682005
240	-0.687768	-0.687652
241	-0.693455	-0.693339
242	-0.699184	-0.699068
243	-0.704957	-0.704842
244	-0.710786	-0.710666
245	-0.716674	-0.716561
246	-0.722626	-0.722514
247	-0.728625	-0.728512
248	-0.73465	-0.734537
249	-0.740696	-0.740582
250	-0.746761	-0.746646
251	-0.752846	-0.752731
252	-0.758955	-0.758839
253	-0.765088	-0.764971
254	-0.771247	-0.77113
255	-0.777433	-0.777316
256	-0.783647	-0.78353
257	-0.78989	-0.789772
258	-0.796161	-0.796043
259	-0.802461	-0.802343
260	-0.80879	-0.808672
261	-0.815149	-0.81503
262	-0.821537	-0.821417
263	-0.827954	-0.827834
264	-0.834401	-0.83428
265	-0.840877	-0.840756
266	-0.847382	-0.847261
267	-0.853917	-0.853795
268	-0.860481	-0.860359
269	-0.867074	-0.866952
270	-0.873697	-0.873575
271	-0.880348	-0.880226
272	-0.88703	-0.886907
273	-0.89374	-0.893617
274	-0.900479	-0.900356
275	-0.907248	-0.907124
276	-0.914045	-0.913922
277	-0.920872	-0.920748
278	-0.927728	-0.927604
279	-0.934613	-0.934488
280	-0.941526	-0.941402
281	-0.948469	-0.948344
282	-0.955441	-0.955315
283	-0.962441	-0.962316
284	-0.969471	-0.969345
285	-0.976529	-0.976403
286	-0.983616	-0.983489
287	-0.990732	-0.990605
288	-0.997877	-0.997749
289	-1.00505	-1.00492
290	-1.01225	-1.01212
291	-1.01948	-1.01935
292	-1.02674	-1.02661
293	-1.03403	-1.0339
294	-1.04135	-1.04122
295	-1.04869	-1.04856
296	-1.05607	-1.05594
297	-1.06347	-1.06334
298	-1.0709	-1.07077
299	-1.07836	-1.07823
300	-1.08585	-1.08572
301	-1.09337	-1.09324
302	-1.10091	-1.10078
303	-1.10849	-1.10836
304	-1.11609	-1.11596
305	-1.12372	-1.12359
306	-1.13138	-1.13125
307	-1.13907	-1.13894
308	-1.14679	-1.14666
309	-1.15453	-1.1544
310	-1.16231	-1.16217
311	-1.17011	-1.16998
312	-1.17794	-1.17781
313	-1.1858	-1.18567
314	-1.19369	-1.19355
315	-1.2016	-1.20147
316	-1.20955	-1.20941
317	-1.21752	-1.21738
318	-1.22552	-1.22538
319	-1.23355	-1.23341
320	-1.24161	-1.24147
321	-1.24969	-1.24956
322	-1.25781	-1.25767
323	-1.26595	-1.26581
324	-1.27412	-1.27398
325	-1.28232	-1.28218
326	-1.29054	-1.2904
327	-1.2988	-1.29866
328	-1.30708	-1.30694
329	-1.31539	-1.31525
330	-1.32373	-1.32359
331	-1.3321	-1.33196
332	-1.3405	-1.34035
333	-1.34892	-1.34878
334	-1.35737	-1.35723
335	-1.36585	-1.36571
336	-1.37436	-1.37422
337	-1.38289	-1.38275
338	-1.39146	-1.39131
339	-1.40005	-1.39991
340	-1.40867	-1.40853
341	-1.41732	-1.41717
342	-1.42599	-1.42585
343	-1.43469	-1.43455
344	-1.44343	-1.44328
345	-1.45218	-1.45204
346	-1.46097	-1.46083
347	-1.46979	-1.46964
348	-1.47863	-1.47848
349	-1.4875	-1.48735
350	-1.4964	-1.49625
351	-1.50532	-1.50518
352	-1.51428	-1.51413
353	-1.52326	-1.52311
354	-1.53227	-1.53212
355	-1.5413	-1.54116
356	-1.55037	-1.55022
357	-1.55946	-1.55931
358	-1.56858	-1.56843
359	-1.57772	-1.57758
360	-1.5869	-1.58675
361	-1.5961	-1.59595
362	-1.60533	-1.60518
363	-1.61459	-1.61444
364	-1.62387	-1.62372
365	-1.63318	-1.63303
366	-1.64252	-1.64237
367	-1.65189	-1.65174
368	-1.66128	-1.66113
369	-1.6707	-1.67055
370	-1.68015	-1.68
371	-1.68963	-1.68948
372	-1.69913	-1.69898
373	-1.70866	-1.70851
374	-1.71821	-1.71807
375	-1.7278	-1.72765
376	-1.73741	-1.73726
377	-1.74705	-1.7469
378	-1.75672	-1.75656
379	-1.76641	-1.76626
380	-1.77613	-1.77598
381	-1.78589	-1.78573
382	-1.79569	-1.79554
383	-1.80552	-1.80539
384	-1.81538	-1.81526
385	-1.82527	-1.82517
386	-1.8352	-1.83511
387	-1.84515	-1.84509
388	-1.85514	-1.8551
389	-1.86515	-1.86514
390	-1.8752	-1.87521
391	-1.88531	-1.88533
392	-1.89548	-1.89551
393	-1.90569	-1.90573
394	-1.91595	-1.91599
395	-1.92625	-1.92629
396	-1.93661	-1.93665
397	-1.9471	-1.94723
398	-1.95769	-1.9579
399	-1.96838	-1.96868
400	-1.97923	-1.97955
401	-1.9902	-1.99053
402	-2.00139	-2.00174
403	-2.01308	-2.01309
404	-2.02477	-2.02459
405	-2.03653	-2.03623
406	-2.04862	-2.04802
407	-2.06071	-2.05995
408	-2.07286	-2.07202
409	-2.0853	-2.08424
410	-2.09774	-2.09659
411	-2.11023	-2.10906
412	-2.12305	-2.12167
413	-2.13586	-2.13441
414	-2.14875	-2.14731
415	-2.16206	-2.16035
416	-2.17537	-2.17355
417	-2.18877	-2.18695
418	-2.20267	-2.20053
419	-2.21657	-2.21431
420	-2.23075	-2.22834
421	-2.24526	-2.24259
422	-2.25979	-2.25713
423	-2.27493	-2.27191
424	-2.29006	-2.287
425	-2.3058	-2.30239
426	-2.32164	-2.31812
427	-2.33798	-2.33419
428	-2.35456	-2.35065
429	-2.37175	-2.36751
430	-2.3892	-2.3848
431	-2.40739	-2.40259
432	-2.42584	-2.42087
433	-2.44519	-2.43972
434	-2.46482	-2.45919
435	-2.48547	-2.47931
436	-2.50642	-2.50019
437	-2.52883	-2.52189
438	-2.55175	-2.54448
439	-2.57599	-2.56808
440	-2.60126	-2.59287
441	-2.62754	-2.61894
442	-2.6561	-2.64649
443	-2.68589	-2.67575
444	-2.71783	-2.70702
445	-2.75241	-2.7406
446	-2.78937	-2.77696
447	-2.82964	-2.81666
448	-2.87534	-2.86043
449	-2.92522	-2.90929
450	-2.98101	-2.96473
451	-3.04597	-3.02872
452	-3.12254	-3.10415
453	-3.21445	-3.19513
454	-3.32658	-3.30718
455	-3.46248	-3.44579
456	-3.62624	-3.60952
457	-3.80484	-3.77104
458	-3.95908	-3.89281
459	-4.05717	-3.97597
460	-4.12174	-4.03474
461	-4.16902	-4.07948
462	-4.20632	-4.11521
463	-4.23739	-4.14495
464	-4.26419	-4.17055
465	-4.2877	-4.19308
466	-4.30868	-4.21326
467	-4.3276	-4.23156
468	-4.34491	-4.24834
469	-4.36088	-4.26387
470	-4.37574	-4.27836
471	-4.38965	-4.29196
472	-4.40258	-4.30482
473	-4.41484	-4.31702
474	-4.4265	-4.32864
475	-4.43763	-4.33975
476	-4.44792	-4.3504
477	-4.45807	-4.36063
478	-4.46765	-4.37047
479	-4.47701	-4.37996
480	-4.486	-4.38911
481	-4.49471	-4.39797
482	-4.50319	-4.40657
483	-4.5115	-4.41492
484	-4.51959	-4.42302
485	-4.5275	-4.43089
486	-4.53522	-4.43856
487	-4.54273	-4.446
488	-4.55004	-4.45323
489	-4.55715	-4.4603
490	-4.56409	-4.46719
491	-4.57088	-4.47389
492	-4.57748	-4.48044
493	-4.58392	-4.48685
494	-4.59027	-4.4931
495	-4.59648	-4.4992
496	-4.60256	-4.50521
497	-4.60851	-4.5111
498	-4.61432	-4.51686
499	-4.61999	-4.5225
500	-4.62553	-4.52801
501	-4.631	-4.5334
502	-4.63637	-4.53869
503	-4.64161	-4.5439
504	-4.64675	-4.54901
505	-4.65177	-4.554
506	-4.65667	-4.55888
507	-4.66146	-4.56366
508	-4.66618	-4.56833
509	-4.67084	-4.57294
510	-4.67541	-4.57748
511	-4.67988	-4.58193
512	-4.68427	-4.58629
513	-4.68856	-4.59056
514	-4.69275	-4.59475
515	-4.69688	-4.59885
516	-4.70097	-4.60291
517	-4.70498	-4.6069
518	-4.70892	-4.61082
519	-4.71278	-4.61466
520	-4.71656	-4.61843
521	-4.72027	-4.62213
522	-4.72392	-4.62576
523	-4.72754	-4.62937
524	-4.73109	-4.63291
525	-4.73459	-4.6364
526	-4.73802	-4.63982
527	-4.74139	-4.64318
528	-4.7447	-4.64649
529	-4.74795	-4.64975
530	-4.75119	-4.65299
531	-4.75439	-4.65618
532	-4.75754	-4.65933
533	-4.76064	-4.66244
534	-4.76369	-4.66549
535	-4.7667	-4.6685
536	-4.76966	-4.67149
537	-4.77262	-4.67447
538	-4.77555	-4.67741
539	-4.77845	-4.68032
540	-4.78132	-4.6832
541	-4.78416	-4.68604
542	-4.78696	-4.68885
543	-4.78972	-4.69166
544	-4.79248	-4.69445
545	-4.79524	-4.69722
546	-4.79796	-4.69996
547	-4.80067	-4.70268
548	-4.80335	-4.70538
549	-4.80601	-4.70806
550	-4.80865	-4.71073
551	-4.81127	-4.71339
552	-4.81389	-4.71603
553	-4.81649	-4.71865
554	-4.81908	-4.72126
555	-4.82164	-4.72385
556	-4.82419	-4.72642
557	-4.82673	-4.72897
558	-4.82924	-4.7315
559	-4.83173	-4.73402
560	-4.8342	-4.73652
561	-4.83665	-4.73899
562	-4.83909	-4.74146
563	-4.8415	-4.74388
564	-4.84389	-4.74625
565	-4.84627	-4.74859
566	-4.84856	-4.75089
567	-4.85083	-4.75317
568	-4.85306	-4.75541
569	-4.85526	-4.75762
570	-4.85742	-4.75979
571	-4.85955	-4.7619
572	-4.86165	-4.76397
573	-4.86369	-4.766
574	-4.86569	-4.76798
575	-4.86765	-4.76993
576	-4.86957	-4.77184
577	-4.87145	-4.77371
578	-4.87329	-4.77554
579	-4.87509	-4.77733
580	-4.87685	-4.77909
581	-4.87858	-4.7808
582	-4.88028	-4.78247
583	-4.88193	-4.78411
584	-4.88355	-4.78572
585	-4.88513	-4.7873
586	-4.88668	-4.78884
587	-4.8882	-4.79035
588	-4.88969	-4.79183
589	-4.89115	-4.79327
590	-4.89259	-4.79468
591	-4.89398	-4.79607
592	-4.89535	-4.79744
593	-4.89669	-4.79878
594	-4.898	-4.80009
595	-4.8993	-4.80137
596	-4.90058	-4.80262
597	-4.90184	-4.80385
598	-4.90307	-4.80507
599	-4.90427	-4.80627
600	-4.90545	-4.80745
601	-4.90661	-4.8086
602	-4.90774	-4.80974
603	-4.90884	-4.81085
604	-4.90993	-4.81194
605	-4.91102	-4.813
606	-4.91208	-4.81405
607	-4.91313	-4.81508
608	-4.91415	-4.81611
609	-4.91516	-4.81711
610	-4.91615	-4.8181
611	-4.91711	-4.81907
612	-4.91806	-4.82003
613	-4.91898	-4.82096
614	-4.9199	-4.82188
615	-4.92081	-4.82277
616	-4.92171	-4.82365
617	-4.92259	-4.82452
618	-4.92345	-4.82539
619	-4.9243	-4.82624
620	-4.92514	-4.82708
621	-4.92596	-4.8279
622	-4.92676	-4.82871
623	-4.92755	-4.8295
624	-4.92832	-4.83028
625	-4.9291	-4.83105
626	-4.92986	-4.8318
627	-4.93061	-4.83254
628	-4.93134	-4.83328
629	-4.93206	-4.834
630	-4.93277	-4.83471
631	-4.93347	-4.83541
632	-4.93415	-4.83609
633	-4.93482	-4.83677
634	-4.93549	-4.83743
635	-4.93614	-4.83808
636	-4.93679	-4.83872
637	-4.93742	-4.83935
638	-4.93804	-4.83997
639	-4.93866	-4.84058
640	-4.93926	-4.84119
641	-4.93985	-4.84178
642	-4.94043	-4.84236
643	-4.941	-4.84293
644	-4.94156	-4.84349
645	-4.94211	-4.84404
646	-4.94266	-4.84458
647	-4.94319	-4.84511
648	-4.94372	-4.84564
649	-4.94424	-4.84616
650	-4.94475	-4.84667
651	-4.94525	-4.84717
652	-4.94574	-4.84766
653	-4.94622	-4.84814
654	-4.94669	-4.84862
655	-4.94716	-4.84908
656	-4.94762	-4.84954
657	-4.94808	-4.84999
658	-4.94852	-4.85043
659	-4.94896	-4.85087
660	-4.94939	-4.8513
661	-4.94981	-4.85173
662	-4.95023	-4.85214
663	-4.95064	-4.85255
664	-4.95104	-4.85295
665	-4.95143	-4.85335
666	-4.95182	-4.85373
667	-4.95221	-4.85411
668	-4.95259	-4.85449
669	-4.95296	-4.85486
670	-4.95332	-4.85523
671	-4.95368	-4.85559
672	-4.95403	-4.85594
673	-4.95437	-4.85629
674	-4.95471	-4.85662
675	-4.95505	-4.85696
676	-4.95538	-4.85729
677	-4.95571	-4.85761
678	-4.95603	-4.85793
679	-4.95634	-4.85824
680	-4.95665	-4.85855
681	-4.95695	-4.85886
682	-4.95725	-4.85916
683	-4.95754	-4.85945
684	-4.95783	-4.85974
685	-4.95812	-4.86002
686	-4.9584	-4.8603
687	-4.95867	-4.86057
688	-4.95895	-4.86084
689	-4.95921	-4.86111
690	-4.95948	-4.86137
691	-4.95973	-4.86163
692	-4.95999	-4.86189
693	-4.96023	-4.86214
694	-4.96048	-4.86238
695	-4.96072	-4.86262
696	-4.96096	-4.86286
697	-4.96119	-4.86309
698	-4.96143	-4.86332
699	-4.96165	-4.86355
700	-4.96188	-4.86377
701	-4.96209	-4.86399
702	-4.96231	-4.86421
703	-4.96252	-4.86442
704	-4.96273	-4.86463
705	-4.96293	-4.86483
706	-4.96314	-4.86503
707	-4.96334	-4.86523
708	-4.96353	-4.86543
709	-4.96373	-4.86562
710	-4.96392	-4.86581
711	-4.9641	-4.866
712	-4.96429	-4.86618
713	-4.96447	-4.86636
714	-4.96464	-4.86654
715	-4.96482	-4.86672
716	-4.96499	-4.86689
717	-4.96516	-4.86706
718	-4.96533	-4.86722
719	-4.96549	-4.86739
720	-4.96566	-4.86755
721	-4.96582	-4.86771
722	-4.96597	-4.86787
723	-4.96612	-4.86802
724	-4.96628	-4.86817
725	-4.96643	-4.86832
726	-4.96657	-4.86847
727	-4.96672	-4.86861
728	-4.96686	-4.86875
729	-4.967	-4.86889
730	-4.96714	-4.86903
731	-4.96727	-4.86917
732	-4.96741	-4.8693
733	-4.96754	-4.86943
734	-4.96767	-4.86956
735	-4.9678	-4.86969
736	-4.96792	-4.86981
737	-4.96805	-4.86994
738	-4.96817	-4.87006
739	-4.96829	-4.87018
740	-4.9684	-4.8703
741	-4.96852	-4.87041
742	-4.96863	-4.87053
743	-4.96875	-4.87064
744	-4.96886	-4.87075
745	-4.96896	-4.87086
746	-4.96907	-4.87096
747	-4.96918	-4.87107
748	-4.96928	-4.87117
749	-4.96938	-4.87127
750	-4.96948	-4.87138
751	-4.96958	-4.87147
752	-4.96968	-4.87157
753	-4.96978	-4.87167
754	-4.96987	-4.87176
755	-4.96996	-4.87185
756	-4.97005	-4.87195
757	-4.97015	-4.87203
758	-4.97023	-4.87212
759	-4.97032	-4.87221
760	-4.97041	-4.8723
761	-4.97049	-4.87238
762	-4.97057	-4.87247
763	-4.97066	-4.87255
764	-4.97074	-4.87263
765	-4.97082	-4.87271
766	-4.97089	-4.87278
767	-4.97097	-4.87286
768	-4.97105	-4.87294
769	-4.97112	-4.87301
770	-4.9712	-4.87309
771	-4.97127	-4.87316
772	-4.97134	-4.87323
773	-4.97141	-4.8733
774	-4.97148	-4.87337
775	-4.97155	-4.87344
776	-4.97161	-4.8735
777	-4.97168	-4.87357
778	-4.97174	-4.87363
779	-4.97181	-4.8737
780	-4.97187	-4.87376
781	-4.97193	-4.87382
782	-4.97199	-4.87388
783	-4.97205	-4.87394
784	-4.97211	-4.874
785	-4.97217	-4.87406
786	-4.97223	-4.87412
787	-4.97228	-4.87417
788	-4.97234	-4.87423
789	-4.97239	-4.87428
790	-4.97245	-4.87434
791	-4.9725	-4.87439
792	-4.97255	-4.87444
793	-4.9726	-4.87449
794	-4.97265	-4.87454
795	-4.9727	-4.87459
796	-4.97275	-4.87464
797	-4.9728	-4.87469
798	-4.97285	-4.87474
799	-4.97289	-4.87478
800	-4.97294	-4.87483
801	-4.97299	-4.87487
802	-4.97303	-4.87492
803	-4.97307	-4.87496
804	-4.97312	-4.87501
805	-4.97316	-4.87505
806	-4.9732	-4.87509
807	-4.97324	-4.87513
808	-4.97328	-4.87517
809	-4.97332	-4.87521
810	-4.97336	-4.87525
811	-4.9734	-4.87529
812	-4.97344	-4.87533
813	-4.97348	-4.87537
814	-4.97351	-4.8754
815	-4.97355	-4.87544
816	-4.97359	-4.87547
817	-4.97362	-4.87551
818	-4.97366	-4.87554
819	-4.97369	-4.87558
820	-4.97372	-4.87561
821	-4.97376	-4.87565
822	-4.97379	-4.87568
823	-4.97382	-4.87571
824	-4.97385	-4.87574
825	-4.97388	-4.87577
826	-4.97391	-4.8758
827	-4.97395	-4.87583
828	-4.97398	-4.87586
829	-4.974	-4.87589
830	-4.97403	-4.87592
831	-4.97406	-4.87595
832	-4.97409	-4.87598
833	-4.97412	-4.87601
834	-4.97414	-4.87603
835	-4.97417	-4.87606
836	-4.9742	-4.87609
837	-4.97422	-4.87611
838	-4.97425	-4.87614
839	-4.97427	-4.87616
840	-4.9743	-4.87619
841	-4.97432	-4.87621
842	-4.97435	-4.87623
843	-4.97437	-4.87626
844	-4.97439	-4.87628
845	-4.97442	-4.8763
846	-4.97444	-4.87633
847	-4.97446	-4.87635
848	-4.97448	-4.87637
849	-4.9745	-4.87639
850	-4.97452	-4.87641
851	-4.97455	-4.87643
852	-4.97457	-4.87645
853	-4.97459	-4.87647
854	-4.97461	-4.87649
855	-4.97463	-4.87651
856	-4.97464	-4.87653
857	-4.97466	-4.87655
858	-4.97468	-4.87657
859	-4.9747	-4.87659
860	-4.97472	-4.87661
861	-4.97474	-4.87663
862	-4.97475	-4.87664
863	-4.97477	-4.87666
864	-4.97479	-4.87668
865	-4.97481	-4.87669
866	-4.97482	-4.87671
867	-4.97484	-4.87673
868	-4.97485	-4.87674
869	-4.97487	-4.87676
870	-4.97489	-4.87677
871	-4.9749	-4.87679
872	-4.97492	-4.8768
873	-4.97493	-4.87682
874	-4.97495	-4.87683
875	-4.97496	-4.87685
876	-4.97497	-4.87686
877	-4.97499	-4.87688
878	-4.975	-4.87689
879	-4.97501	-4.8769
880	-4.97503	-4.87692
881	-4.97504	-4.87693
882	-4.97505	-4.87694
883	-4.97507	-4.87695
884	-4.97508	-4.87697
885	-4.97509	-4.87698
886	-4.9751	-4.87699
887	-4.97512	-4.877
888	-4.97513	-4.87702
889	-4.97514	-4.87703
890	-4.97515	-4.87704
891	-4.97516	-4.87705
892	-4.97517	-4.87706
893	-4.97518	-4.87707
894	-4.97519	-4.87708
895	-4.9752	-4.87709
896	-4.97521	-4.8771
897	-4.97523	-4.87711
898	-4.97524	-4.87712
899	-4.97525	-4.87713
900	-4.97525	-4.87714
901	-4.97526	-4.87715
902	-4.97527	-4.87716
903	-4.97528	-4.87717
904	-4.97529	-4.87718
905	-4.9753	-4.87719
906	-4.97531	-4.8772
907	-4.97532	-4.87721
908	-4.97533	-4.87722
909	-4.97534	-4.87722
910	-4.97534	-4.87723
911	-4.97535	-4.87724
912	-4.97536	-4.87725
913	-4.97537	-4.87726
914	-4.97538	-4.87726
915	-4.97538	-4.87727
916	-4.97539	-4.87728
917	-4.9754	-4.87729
918	-4.97541	-4.87729
919	-4.97541	-4.8773
920	-4.97542	-4.87731
921	-4.97543	-4.87732
922	-4.97544	-4.87732
923	-4.97544	-4.87733
924	-4.97545	-4.87734
925	-4.97546	-4.87734
926	-4.97546	-4.87735
927	-4.97547	-4.87736
928	-4.97547	-4.87736
929	-4.97548	-4.87737
930	-4.97549	-4.87737
931	-4.97549	-4.87738
932	-4.9755	-4.87739
933	-4.9755	-4.87739
934	-4.97551	-4.8774
935	-4.97552	-4.8774
936	-4.97552	-4.87741
937	-4.97553	-4.87742
938	-4.97553	-4.87742
939	-4.97554	-4.87743
940	-4.97554	-4.87743
941	-4.97555	-4.87744
942	-4.97555	-4.87744
943	-4.97556	-4.87745
944	-4.97556	-4.87745
945	-4.97557	-4.87746
946	-4.97557	-4.87746
947	-4.97558	-4.87747
948	-4.97558	-4.87747
949	-4.97559	-4.87747
950	-4.97559	-4.87748
951	-4.9756	-4.87748
952	-4.9756	-4.87749
953	-4.9756	-4.87749
954	-4.97561	-4.8775
955	-4.97561	-4.8775
956	-4.97562	-4.8775
957	-4.97562	-4.87751
958	-4.97563	-4.87751
959	-4.97563	-4.87752
960	-4.97563	-4.87752
961	-4.97564	-4.87752
962	-4.97564	-4.87753
963	-4.97564	-4.87753
964	-4.97565	-4.87754
965	-4.97565	-4.87754
966	-4.97566	-4.87754
967	-4.97566	-4.87755
968	-4.97566	-4.87755
969	-4.97567	-4.87755
970	-4.97567	-4.87756
971	-4.97567	-4.87756
972	-4.97567	-4.87756
973	-4.97568	-4.87757
974	-4.97568	-4.87757
975	-4.97568	-4.87757
976	-4.97569	-4.87757
977	-4.97569	-4.87758
978	-4.97569	-4.87758
979	-4.9757	-4.87758
980	-4.9757	-4.87759
981	-4.9757	-4.87759
982	-4.9757	-4.87759
983	-4.97571	-4.87759
984	-4.97571	-4.8776
985	-4.97571	-4.8776
986	-4.97571	-4.8776
987	-4.97572	-4.8776
988	-4.97572	-4.87761
989	-4.97572	-4.87761
990	-4.97572	-4.87761
991	-4.97573	-4.87761
992	-4.97573	-4.87762
993	-4.97573	-4.87762
994	-4.97573	-4.87762
995	-4.97574	-4.87762
996	-4.97574	-4.87763
997	-4.97574	-4.87763
998	-4.97574	-4.87763
999	-4.97575	-4.87763
1000	-4.97575	-4.87763

## Sheet: FIG. 8
Time, s	Axial Displacement, mm (2D TF Model)	Axial Displacement, mm (3D TF Model)	Time, s	±Uncertainty, mm
0	2.06872e-20	-1.02637e-19	0	0.124491
10	-0.0012891	-0.0012344	100	0.126958
20	-0.00714962	-0.00688001	200	0.145406
30	-0.0178505	-0.0170238	300	0.163661
40	-0.033302	-0.0315643	400	0.176179
50	-0.053131	-0.0503722	500	0.225376
60	-0.0768086	-0.0728925	600	0.239776
70	-0.103843	-0.098681	700	0.243194
80	-0.133871	-0.12742	800	0.243085
90	-0.166556	-0.158831	900	0.244248
100	-0.201646	-0.192583	1000	0.247604
110	-0.238852	-0.228456
120	-0.277887	-0.26628
130	-0.318607	-0.305786
140	-0.360887	-0.346849
150	-0.404454	-0.389296
160	-0.44925	-0.432961
170	-0.495094	-0.477714
180	-0.5419	-0.523374
190	-0.589444	-0.56979
200	-0.637681	-0.616792
210	-0.68688	-0.664679
220	-0.736533	-0.713486
230	-0.787278	-0.763005
240	-0.840222	-0.813668
250	-0.897222	-0.866238
260	-0.956937	-0.922543
270	-1.0194	-0.982003
280	-1.08458	-1.044
290	-1.15251	-1.10873
300	-1.22314	-1.1765
310	-1.29641	-1.24696
320	-1.37236	-1.31987
330	-1.45101	-1.39551
340	-1.53232	-1.47395
350	-1.6167	-1.55517
360	-1.70385	-1.63943
370	-1.79464	-1.72716
380	-1.88729	-1.81736
390	-1.98257	-1.9114
400	-2.08239	-2.01356
410	-2.20262	-2.12834
420	-2.34742	-2.24679
430	-2.53106	-2.37535
440	-2.80996	-2.52265
450	-3.63018	-2.70465
460	-4.41121	-2.96719
470	-4.54583	-3.57919
480	-4.63038	-4.56455
490	-4.69416	-4.72483
500	-4.74527	-4.81464
510	-4.78758	-4.87933
520	-4.82359	-4.92973
530	-4.85574	-4.97195
540	-4.88559	-5.00783
550	-4.91331	-5.04014
560	-4.93714	-5.06952
570	-4.95642	-5.09699
580	-4.97198	-5.12297
590	-4.98477	-5.1467
600	-4.99549	-5.16685
610	-5.0046	-5.18349
620	-5.01235	-5.19724
630	-5.01892	-5.20866
640	-5.02446	-5.21836
650	-5.02914	-5.22685
660	-5.0331	-5.23426
670	-5.03644	-5.2409
680	-5.03927	-5.24669
690	-5.04166	-5.2517
700	-5.0437	-5.25604
710	-5.04543	-5.25979
720	-5.0469	-5.263
730	-5.04815	-5.26578
740	-5.04921	-5.26818
750	-5.05012	-5.27022
760	-5.05089	-5.272
770	-5.05155	-5.27354
780	-5.0521	-5.27487
790	-5.05258	-5.27602
800	-5.05299	-5.27702
810	-5.05333	-5.27788
820	-5.05363	-5.27864
830	-5.05388	-5.27929
840	-5.05409	-5.27986
850	-5.05427	-5.28035
860	-5.05443	-5.28077
870	-5.05456	-5.28114
880	-5.05468	-5.28147
890	-5.05477	-5.28175
900	-5.05485	-5.28199
910	-5.05492	-5.2822
920	-5.05498	-5.28239
930	-5.05504	-5.28255
940	-5.05508	-5.28269
950	-5.05512	-5.28282
960	-5.05515	-5.28292
970	-5.05517	-5.28301
980	-5.0552	-5.28309
990	-5.05522	-5.28316
1000	-5.05523	-5.28322
